# Supplementary material for: Identification of key gene networks controlling polysaccharide accumulation in different tissues of Polygonatum cyrtonema Hua by integrating metabolic phenotypes and gene expression profiles
Source: Front Plant Sci. 2022 Sep 29;13:1012231. doi: 10.3389/fpls.2022.1012231 (PMC9558278; doi:10.3389/fpls.2022.1012231)
Supplement: Supplementary file 2 [file Data_Sheet_2.xlsx]

## Sheet: others
ID	TF name	Stem/Rhizome	Leaf/Rhizome	Flower/Rhizome
TRINITY_DN3068_c0_g1	ARR-B	-0.861406	-2.76912	-3.34681
TRINITY_DN21377_c0_g1	ARR-B	-0.667539	-2.87975	-2.46396
TRINITY_DN4892_c0_g1	ARR-B	-0.0229364	-0.739544	-2.25822
TRINITY_DN17103_c0_g1	ARR-B	-1.06443	-1.58504	-1.92346
TRINITY_DN18326_c0_g1	ARR-B	3.1553	2.19023	-1.79533
TRINITY_DN19708_c0_g1	ARR-B	0.464754	-0.704017	-1.66691
TRINITY_DN10523_c0_g2	ARR-B	1.45003	0.98013	-1.6413
TRINITY_DN966_c4_g2	ARR-B	-0.453741	0.405116	-1.1514
TRINITY_DN48147_c0_g3	ARR-B	1.70699	2.13838	0.154285
TRINITY_DN2966_c0_g2	ARR-B	0.0734176	2.50125	0.554633
TRINITY_DN1127_c1_g1	ARR-B	0.606359	-0.397553	1.23144
TRINITY_DN59748_c1_g1	ARR-B	1.35744	4.93136	1.48558
TRINITY_DN29604_c1_g2	ARR-B	0.0354297	0.814244	1.5683
TRINITY_DN13365_c1_g1	B3	-1.08678	-2.47467	-3.56558
TRINITY_DN5053_c0_g1	B3	0.39349	-0.861509	-3.4195
TRINITY_DN40380_c0_g2	B3	-2.80382	-4.3489	-3.20995
TRINITY_DN12707_c0_g1	B3	-0.988575	-1.94922	-3.19245
TRINITY_DN92931_c1_g1	B3	-0.431411	-2.16583	-3.06734
TRINITY_DN17694_c0_g1	B3	0.289008	-0.113832	-3.04369
TRINITY_DN2354_c0_g1	B3	0.269899	0.353536	-2.40412
TRINITY_DN14003_c0_g1	B3	-0.775661	0.163421	-2.40074
TRINITY_DN22503_c4_g1	B3	0.358536	-3.45292	-2.35449
TRINITY_DN16984_c0_g1	B3	-1.63395	-1.01563	-2.33744
TRINITY_DN152218_c0_g1	B3	0.549272	-2.64459	-2.21931
TRINITY_DN5034_c0_g2	B3	-1.10887	-1.77304	-2.20363
TRINITY_DN33857_c2_g1	B3	-0.097269	-2.12145	-2.19334
TRINITY_DN54970_c0_g2	B3	0.0960853	1.26089	-2.08194
TRINITY_DN35497_c3_g1	B3	-0.047814	0.115936	-1.99213
TRINITY_DN1929_c0_g1	B3	-1.22209	-1.04847	-1.96096
TRINITY_DN240695_c1_g1	B3	-0.225677	0.138381	-1.84571
TRINITY_DN29245_c0_g1	B3	-1.53305	-1.04516	-1.74301
TRINITY_DN25179_c0_g3	B3	0.856004	0.136389	-1.73563
TRINITY_DN39795_c0_g1	B3	-2.90651	-7.15043	-1.59127
TRINITY_DN5942_c0_g1	B3	-3.12624	-3.78399	-1.54372
TRINITY_DN49003_c0_g1	B3	0.0425504	-0.490434	-1.54205
TRINITY_DN78571_c0_g1	B3	0.249221	-0.350005	-1.52295
TRINITY_DN32352_c0_g1	B3	-1.69356	-1.34113	-1.5158
TRINITY_DN4113_c0_g1	B3	-0.805929	-1.39874	-1.49145
TRINITY_DN3687_c0_g1	B3	-0.842749	-2.51852	-1.41543
TRINITY_DN34615_c0_g1	B3	-1.00907	-0.753032	-1.36446
TRINITY_DN113637_c0_g1	B3	-0.20971	-0.330888	-1.36064
TRINITY_DN5491_c0_g1	B3	-0.661758	-1.83502	-1.32021
TRINITY_DN8301_c0_g1	B3	-0.153345	-1.36357	-1.2733
TRINITY_DN28215_c0_g1	B3	-3.20834	-4.83419	-1.22789
TRINITY_DN39431_c0_g1	B3	-0.725811	-0.769063	-1.22621
TRINITY_DN25179_c0_g2	B3	0.620762	-0.948822	-1.14431
TRINITY_DN3084_c0_g1	B3	0.346661	0.285568	-1.09803
TRINITY_DN43489_c2_g2	B3	-0.47145	-3.99158	-1.07921
TRINITY_DN38293_c0_g1	B3	-0.346323	-1.60387	-1.07811
TRINITY_DN300_c0_g1	B3	0.0320714	-0.539791	-1.04659
TRINITY_DN324_c0_g1	B3	-1.30024	-1.39523	-1.01294
TRINITY_DN9365_c1_g1	B3	-0.104371	-4.38399	-0.987404
TRINITY_DN44531_c0_g2	B3	1.76417	-0.0031362	-0.968659
TRINITY_DN21381_c4_g1	B3	1.90665	1.75373	-0.941545
TRINITY_DN26367_c0_g4	B3	-1.05781	-2.32181	-0.919415
TRINITY_DN5942_c1_g1	B3	-1.98138	-2.76154	-0.899664
TRINITY_DN1361_c0_g1	B3	-0.868436	-1.7419	-0.845521
TRINITY_DN3308_c0_g1	B3	-0.903562	-1.16888	-0.807284
TRINITY_DN50224_c0_g3	B3	1.08475	0.117932	-0.799814
TRINITY_DN24249_c0_g1	B3	-0.491162	2.27111	-0.70726
TRINITY_DN110499_c0_g1	B3	-0.0967331	-3.27262	-0.651486
TRINITY_DN43489_c1_g1	B3	0.36688	-2.76083	-0.610953
TRINITY_DN216_c0_g1	B3	0.054456	1.06161	-0.588757
TRINITY_DN57931_c0_g1	B3	0.187832	-1.31942	-0.577121
TRINITY_DN15222_c0_g1	B3	-1.29666	0.129559	-0.545739
TRINITY_DN37161_c0_g1	B3	-1.60549	-1.10475	-0.475658
TRINITY_DN98978_c0_g1	B3	-2.89627	-1.15157	-0.401232
TRINITY_DN1668_c0_g1	B3	-0.800423	-1.46653	-0.377615
TRINITY_DN29047_c0_g1	B3	-0.73153	-1.19573	-0.265159
TRINITY_DN118124_c0_g2	B3	-1.67499	-1.80849	-0.17683
TRINITY_DN8698_c0_g1	B3	-0.760495	-1.6164	-0.169134
TRINITY_DN2738_c1_g1	B3	-1.04782	-1.39893	-0.114749
TRINITY_DN18455_c0_g2	B3	0.873519	-1.68343	-0.0819443
TRINITY_DN3082_c3_g2	B3	-0.522739	-1.5872	-0.0777188
TRINITY_DN9689_c0_g1	B3	-0.509559	-1.35953	-0.0686308
TRINITY_DN7390_c0_g1	B3	-1.00438	-1.55215	-0.0546715
TRINITY_DN2909_c3_g1	B3	-0.647613	-1.21831	-0.0125115
TRINITY_DN161095_c1_g2	B3	0.97246	1.01236	-0.0074177
TRINITY_DN153624_c0_g1	B3	-0.760637	-1.4899	0.0287778
TRINITY_DN85151_c1_g2	B3	-1.46177	-0.0526232	0.0312398
TRINITY_DN16234_c0_g1	B3	1.46784	0.667861	0.0343534
TRINITY_DN213_c0_g1	B3	-1.08985	-1.86683	0.0516008
TRINITY_DN19142_c0_g3	B3	1.17936	0.540876	0.0684015
TRINITY_DN32182_c0_g1	B3	0.204685	-2.05159	0.091955
TRINITY_DN10038_c0_g1	B3	1.1902	2.99457	0.106718
TRINITY_DN41926_c0_g1	B3	1.88364	1.16701	0.154285
TRINITY_DN30701_c0_g1	B3	-0.0852014	1.39208	0.164521
TRINITY_DN414_c1_g1	B3	-1.59722	-1.58989	0.169587
TRINITY_DN138255_c0_g1	B3	0.123037	1.302	0.181263
TRINITY_DN124489_c2_g1	B3	-0.603025	-2.23076	0.194781
TRINITY_DN39_c0_g3	B3	-1.27355	-0.949364	0.208409
TRINITY_DN31380_c1_g2	B3	4.34629	5.51383	0.238563
TRINITY_DN35176_c0_g1	B3	1.03636	-2.48276	0.24355
TRINITY_DN2709_c1_g1	B3	-0.026852	1.03414	0.246231
TRINITY_DN12463_c0_g1	B3	0.176504	-2.215	0.295822
TRINITY_DN3185_c0_g1	B3	-1.17379	0.429855	0.331424
TRINITY_DN14781_c0_g1	B3	-8.906	-8.50317	0.378772
TRINITY_DN5891_c0_g2	B3	-0.187466	-2.9241	0.404564
TRINITY_DN11132_c2_g1	B3	-2.56474	-1.14426	0.464721
TRINITY_DN11046_c0_g1	B3	-0.191149	-2.94415	0.499902
TRINITY_DN12840_c0_g1	B3	-1.57012	-0.790481	0.554452
TRINITY_DN3278_c0_g1	B3	0.320404	1.16194	0.607665
TRINITY_DN19142_c0_g2	B3	-0.855355	-2.99408	0.645402
TRINITY_DN13593_c0_g1	B3	-4.66383	-4.81855	0.689339
TRINITY_DN14781_c0_g2	B3	-2.54709	-5.89453	0.718327
TRINITY_DN78571_c1_g2	B3	-0.242721	-2.25017	0.720894
TRINITY_DN6150_c1_g1	B3	0.195947	2.64281	0.732821
TRINITY_DN1160_c1_g1	B3	-1.02509	-1.64816	0.739753
TRINITY_DN12068_c0_g1	B3	-0.125523	-1.20098	0.750835
TRINITY_DN116_c0_g2	B3	-1.00692	-1.50224	0.813406
TRINITY_DN52459_c0_g1	B3	2.22443	0.676583	0.841243
TRINITY_DN22926_c0_g1	B3	-1.15576	-1.18937	0.868406
TRINITY_DN116643_c0_g1	B3	-3.90051	-3.33149	0.878921
TRINITY_DN25318_c0_g1	B3	2.03074	0.0376698	0.892413
TRINITY_DN17534_c0_g1	B3	-4.38974	-4.132	0.942208
TRINITY_DN39858_c0_g2	B3	-0.739335	-1.70609	1.06051
TRINITY_DN2924_c1_g2	B3	1.3733	2.08414	1.06481
TRINITY_DN112148_c0_g2	B3	3.36975	1.47713	1.07763
TRINITY_DN7975_c0_g1	B3	-7.30078	-7.9083	1.09885
TRINITY_DN14085_c0_g1	B3	0.794926	0.737677	1.17469
TRINITY_DN5800_c0_g1	B3	2.95325	1.73664	1.19083
TRINITY_DN6069_c5_g2	B3	-0.447376	-0.965821	1.19598
TRINITY_DN35457_c1_g1	B3	-5.28414	-5.62034	1.20053
TRINITY_DN3111_c0_g1	B3	-0.826932	-0.140556	1.22431
TRINITY_DN14937_c0_g1	B3	-7.98474	-9.67634	1.35966
TRINITY_DN21488_c0_g1	B3	0.959063	-0.145076	1.41158
TRINITY_DN3731_c0_g1	B3	0.576562	4.23309	1.44596
TRINITY_DN114_c0_g1	B3	-5.18348	-5.92003	1.56467
TRINITY_DN10346_c0_g1	B3	1.84614	3.12977	1.5671
TRINITY_DN21917_c0_g1	B3	-1.36227	-4.11123	1.56731
TRINITY_DN4508_c2_g1	B3	-6.9073	-6.36312	1.57021
TRINITY_DN2381_c0_g2	B3	0.455603	0.334243	1.57801
TRINITY_DN11951_c0_g3	B3	-2.09212	-1.65253	1.62196
TRINITY_DN2197_c0_g1	B3	-0.359345	-3.71448	1.65656
TRINITY_DN50681_c0_g1	B3	2.46606	-0.864615	1.68979
TRINITY_DN2381_c0_g3	B3	-5.52905	-6.18823	1.79906
TRINITY_DN227674_c0_g1	B3	-0.37765	0.0380993	1.8043
TRINITY_DN6150_c1_g2	B3	1.5264	1.86861	1.80548
TRINITY_DN65167_c1_g4	B3	2.18788	1.62604	1.8393
TRINITY_DN35457_c0_g1	B3	-3.54395	-3.53864	1.90119
TRINITY_DN2322_c0_g2	B3	-6.02671	-6.63006	2.13901
TRINITY_DN54009_c0_g1	B3	2.89467	2.945	3.0104
TRINITY_DN30138_c0_g1	B3	-0.153835	-0.693689	3.3163
TRINITY_DN22503_c0_g2	B3	2.17653	4.69338	3.73963
TRINITY_DN43489_c2_g1	B3	4.73907	4.77277	3.92591
TRINITY_DN8865_c0_g1	B3	3.87863	1.37138	9.88293
TRINITY_DN16672_c0_g1	B3	0.675429	2.25438	11.7714
TRINITY_DN19805_c0_g2	B3	1.14319	3.67099	11.9963
TRINITY_DN8889_c0_g1	BBR-BPC	5.40489	2.13895	-3.37781
TRINITY_DN10266_c0_g2	BBR-BPC	-5.79368	-4.4496	-1.83351
TRINITY_DN1494_c0_g1	BBR-BPC	-1.27012	-1.26479	-0.529062
TRINITY_DN40785_c0_g2	BBR-BPC	-1.01067	0.826429	-0.32795
TRINITY_DN25099_c0_g1	BBR-BPC	-2.90596	-3.09049	-0.127952
TRINITY_DN16367_c0_g2	BBR-BPC	-0.619798	-1.44865	0.191128
TRINITY_DN11878_c0_g1	BBR-BPC	-1.49392	1.98228	0.207697
TRINITY_DN74762_c2_g1	BBR-BPC	0.552624	5.1714	0.254338
TRINITY_DN109421_c0_g1	BBR-BPC	1.75549	2.59807	0.328407
TRINITY_DN9948_c0_g1	BBR-BPC	-0.466512	1.46651	0.4129
TRINITY_DN4851_c0_g2	BBR-BPC	0.0207305	4.67893	0.471237
TRINITY_DN15428_c0_g1	BBR-BPC	-5.16475	-6.46233	0.578736
TRINITY_DN22126_c1_g4	BBR-BPC	-3.51127	-4.18817	1.03876
TRINITY_DN38393_c0_g1	BBR-BPC	-0.636096	-2.59935	1.08429
TRINITY_DN16367_c0_g1	BBR-BPC	0.358622	-0.0964855	1.22576
TRINITY_DN8207_c0_g1	BBR-BPC	0.730651	0.525199	1.38758
TRINITY_DN6774_c0_g1	BBR-BPC	-0.261092	-0.912449	1.59822
TRINITY_DN71879_c0_g2	BBR-BPC	2.09322	3.32605	1.77098
TRINITY_DN11703_c0_g1	BBR-BPC	-5.63314	-4.38855	2.18972
TRINITY_DN127748_c0_g1	BBR-BPC	4.01329	4.09197	2.30327
TRINITY_DN16051_c0_g1	BBR-BPC	-7.0741	-8.77853	2.4448
TRINITY_DN6630_c2_g2	BBR-BPC	-6.41894	0.585683	2.68761
TRINITY_DN146609_c0_g1	BBR-BPC	3.65306	4.45476	4.62119
TRINITY_DN10266_c0_g1	BBR-BPC	1.64797	1.25671	7.12963
TRINITY_DN23109_c0_g1	BES1	-1.57718	-2.62814	-5.0318
TRINITY_DN12065_c0_g2	BES1	-1.79003	-2.15537	-4.76004
TRINITY_DN103821_c0_g3	BES1	-0.269706	-1.64057	-3.18169
TRINITY_DN105706_c0_g1	BES1	-0.587233	-3.1036	-2.65385
TRINITY_DN248988_c0_g2	BES1	-1.12658	0.150929	-2.53492
TRINITY_DN3141_c0_g1	BES1	-0.528714	-0.800675	-1.58021
TRINITY_DN3141_c1_g1	BES1	-0.678348	0.0470563	-1.49445
TRINITY_DN19914_c0_g1	BES1	-0.448561	0.230854	-1.39167
TRINITY_DN11497_c0_g1	BES1	-0.283485	-1.00209	-0.773053
TRINITY_DN4063_c3_g1	BES1	-1.09694	1.73305	-0.686273
TRINITY_DN6298_c0_g1	BES1	-0.979721	-1.00914	-0.385129
TRINITY_DN10504_c0_g1	BES1	-2.97224	2.103	-0.379046
TRINITY_DN131970_c0_g1	BES1	-0.749151	-3.67313	-0.364329
TRINITY_DN45261_c0_g2	BES1	-2.39422	-2.50675	-0.236542
TRINITY_DN36096_c0_g3	BES1	-4.38226	-0.749777	0.00814739
TRINITY_DN29049_c0_g1	BES1	0.512496	1.08783	0.113775
TRINITY_DN8550_c1_g2	BES1	-2.70326	-2.22572	0.14408
TRINITY_DN26407_c0_g2	BES1	-1.94324	1.18817	0.236589
TRINITY_DN27387_c1_g1	BES1	-0.271954	1.62445	0.277031
TRINITY_DN12246_c0_g1	BES1	0.351906	1.28518	0.286408
TRINITY_DN2447_c1_g2	BES1	1.73938	2.29364	0.315228
TRINITY_DN8943_c0_g1	BES1	-1.23205	-0.610597	0.336623
TRINITY_DN1295_c0_g1	BES1	-0.641526	-1.1505	0.456803
TRINITY_DN6621_c0_g1	BES1	-0.78904	1.24237	0.614204
TRINITY_DN47401_c0_g1	BES1	-4.73716	-2.22571	0.79523
TRINITY_DN7866_c0_g1	BES1	-0.978586	-3.35622	0.84818
TRINITY_DN1780_c1_g1	BES1	2.49561	4.56176	0.885158
TRINITY_DN8550_c0_g1	BES1	0.633442	0.671822	1.00695
TRINITY_DN31814_c1_g1	BES1	1.28668	1.25112	1.1726
TRINITY_DN278065_c0_g1	BES1	1.14886	3.37352	1.34555
TRINITY_DN9146_c0_g1	BES1	-0.985487	1.44295	1.85789
TRINITY_DN21374_c0_g2	BES1	1.56482	1.613	2.0198
TRINITY_DN4063_c5_g1	BES1	-1.71728	2.10643	2.17068
TRINITY_DN10859_c0_g2	BES1	-0.935612	-3.40859	2.83966
TRINITY_DN19729_c0_g1	BES1	-1.43898	2.71458	10.1495
TRINITY_DN1683_c2_g1	C2H2	-3.85099	-0.464929	-5.78041
TRINITY_DN2689_c1_g3	C2H2	-7.45916	-5.49638	-5.6609
TRINITY_DN10393_c0_g1	C2H2	-2.02825	-3.45717	-5.31377
TRINITY_DN18778_c0_g1	C2H2	-3.71134	-7.32943	-3.8905
TRINITY_DN114063_c0_g1	C2H2	-1.62838	1.33882	-3.42377
TRINITY_DN1670_c0_g1	C2H2	-0.689141	-1.5373	-3.30758
TRINITY_DN9555_c0_g1	C2H2	-3.71617	-3.46658	-3.0197
TRINITY_DN13242_c0_g1	C2H2	-6.29829	-7.40549	-2.62046
TRINITY_DN34306_c0_g1	C2H2	-0.369468	-0.843886	-2.56976
TRINITY_DN11711_c1_g1	C2H2	1.15646	-0.521076	-2.40221
TRINITY_DN42580_c2_g1	C2H2	0.554308	-1.85446	-2.3297
TRINITY_DN26347_c0_g1	C2H2	-1.00133	-2.39204	-2.30171
TRINITY_DN16738_c0_g1	C2H2	-1.36115	-0.838947	-2.18153
TRINITY_DN3500_c0_g2	C2H2	-1.89205	-3.5328	-2.13608
TRINITY_DN270604_c0_g1	C2H2	-0.722964	-0.686938	-2.09205
TRINITY_DN11679_c0_g1	C2H2	-1.79266	-1.32556	-2.00644
TRINITY_DN89972_c0_g3	C2H2	1.02193	-1.45747	-1.8179
TRINITY_DN51802_c0_g2	C2H2	-0.055537	-0.886117	-1.77617
TRINITY_DN78052_c0_g2	C2H2	-3.26884	-1.19723	-1.48021
TRINITY_DN28418_c0_g1	C2H2	-2.64574	-2.80069	-1.41067
TRINITY_DN264501_c0_g1	C2H2	0.190322	-1.37749	-1.40928
TRINITY_DN5115_c3_g2	C2H2	-1.46928	-0.306652	-1.40232
TRINITY_DN2175_c0_g1	C2H2	-1.6142	1.40852	-1.38433
TRINITY_DN82489_c0_g1	C2H2	-0.324902	-2.68292	-1.31293
TRINITY_DN35597_c0_g1	C2H2	-0.774924	-3.28654	-1.28755
TRINITY_DN11711_c2_g1	C2H2	-0.408757	-0.159623	-1.22735
TRINITY_DN21101_c1_g2	C2H2	-0.897936	-2.01527	-1.20211
TRINITY_DN9897_c0_g1	C2H2	-0.568882	-0.704122	-1.20109
TRINITY_DN44738_c0_g1	C2H2	-0.644477	-0.868005	-1.15472
TRINITY_DN28097_c0_g1	C2H2	0.679521	-1.05947	-1.14479
TRINITY_DN222_c0_g1	C2H2	0.182592	0.346842	-1.09484
TRINITY_DN7234_c3_g1	C2H2	-1.17849	-1.04536	-1.01894
TRINITY_DN7491_c0_g1	C2H2	-0.391589	-0.340071	-1.00834
TRINITY_DN65235_c0_g1	C2H2	-1.63492	-0.429124	-0.979634
TRINITY_DN13677_c0_g1	C2H2	-1.49161	-2.21847	-0.979248
TRINITY_DN104268_c0_g1	C2H2	-0.955779	-2.22507	-0.954629
TRINITY_DN38718_c1_g1	C2H2	-0.573077	1.47624	-0.939313
TRINITY_DN34670_c0_g1	C2H2	-0.935373	-1.97513	-0.856712
TRINITY_DN130268_c0_g1	C2H2	0.170147	1.1793	-0.807574
TRINITY_DN3998_c0_g2	C2H2	-0.961385	-2.32537	-0.78802
TRINITY_DN10275_c0_g2	C2H2	-0.750769	-1.16127	-0.776635
TRINITY_DN12912_c0_g1	C2H2	1.26024	0.612534	-0.776391
TRINITY_DN1580_c0_g2	C2H2	-1.38981	-2.21936	-0.693035
TRINITY_DN16220_c0_g1	C2H2	0.080184	-2.7646	-0.668736
TRINITY_DN11397_c0_g2	C2H2	-0.0214148	1.16682	-0.61535
TRINITY_DN16828_c0_g1	C2H2	-0.589812	-1.11204	-0.589622
TRINITY_DN11630_c1_g1	C2H2	3.16839	-2.27274	-0.583589
TRINITY_DN207627_c0_g1	C2H2	-2.08116	-5.08831	-0.487465
TRINITY_DN938_c0_g2	C2H2	-1.34217	-0.115023	-0.479367
TRINITY_DN3396_c2_g1	C2H2	1.05492	-0.426288	-0.360353
TRINITY_DN13469_c0_g1	C2H2	0.0382885	-1.50124	-0.301224
TRINITY_DN9004_c0_g2	C2H2	1.4363	0.277227	-0.263905
TRINITY_DN41976_c0_g1	C2H2	-1.82831	-2.86244	-0.260029
TRINITY_DN14740_c0_g1	C2H2	1.37169	0.462768	-0.233072
TRINITY_DN22196_c0_g1	C2H2	-0.762304	-1.44812	-0.228537
TRINITY_DN11397_c0_g1	C2H2	0.58885	1.88904	-0.224053
TRINITY_DN77902_c0_g1	C2H2	0.668692	1.07042	-0.22334
TRINITY_DN2958_c0_g2	C2H2	-1.77569	-1.07161	-0.156936
TRINITY_DN3691_c0_g1	C2H2	0.190149	-1.00154	-0.138542
TRINITY_DN246778_c0_g2	C2H2	0.649606	1.89603	-0.132849
TRINITY_DN5610_c0_g2	C2H2	-1.26735	-2.18845	-0.129543
TRINITY_DN104229_c0_g1	C2H2	0.893257	-4.55725	-0.106732
TRINITY_DN5592_c0_g1	C2H2	0.305772	1.79538	-0.0668234
TRINITY_DN51803_c0_g1	C2H2	-2.94324	-0.811833	-0.043274
TRINITY_DN11348_c0_g2	C2H2	-1.42027	0.920916	-0.0346882
TRINITY_DN1031_c0_g1	C2H2	0.268047	1.27986	0.0028506
TRINITY_DN14014_c0_g1	C2H2	-1.32961	1.86652	0.00891226
TRINITY_DN3609_c1_g1	C2H2	-0.254367	-1.15336	0.0407013
TRINITY_DN120589_c0_g2	C2H2	2.23115	3.83326	0.0847121
TRINITY_DN40166_c0_g1	C2H2	-5.1889	-5.00214	0.107788
TRINITY_DN26596_c0_g1	C2H2	-0.00672055	2.49176	0.117398
TRINITY_DN23091_c0_g1	C2H2	-2.0672	-1.42475	0.174411
TRINITY_DN17900_c0_g1	C2H2	1.44608	1.40596	0.182928
TRINITY_DN31283_c0_g1	C2H2	-1.27018	1.51099	0.192683
TRINITY_DN10670_c0_g1	C2H2	-0.709255	-1.74687	0.208573
TRINITY_DN8840_c0_g1	C2H2	-2.95404	-0.831379	0.22223
TRINITY_DN35346_c0_g1	C2H2	0.0599081	-2.32672	0.234403
TRINITY_DN13163_c0_g1	C2H2	-0.206787	1.16988	0.248811
TRINITY_DN32394_c0_g1	C2H2	2.01438	-2.74137	0.260577
TRINITY_DN3190_c0_g1	C2H2	0.28638	1.00961	0.307174
TRINITY_DN3219_c1_g1	C2H2	0.641247	1.00926	0.307371
TRINITY_DN6054_c2_g1	C2H2	-0.719537	1.54063	0.317642
TRINITY_DN8368_c0_g1	C2H2	0.307418	1.56372	0.323936
TRINITY_DN6749_c0_g1	C2H2	-0.306655	1.07339	0.374176
TRINITY_DN1075_c0_g1	C2H2	0.806529	1.89488	0.378623
TRINITY_DN2472_c0_g1	C2H2	0.416666	1.0969	0.401324
TRINITY_DN261484_c0_g1	C2H2	-2.34932	0.623781	0.410843
TRINITY_DN11244_c0_g1	C2H2	-4.10239	-4.74828	0.410906
TRINITY_DN5610_c0_g1	C2H2	-0.626157	-3.21664	0.43998
TRINITY_DN592_c0_g1	C2H2	-0.0896026	1.18267	0.447027
TRINITY_DN6584_c1_g3	C2H2	0.0119808	-2.93421	0.447732
TRINITY_DN11719_c0_g1	C2H2	0.464548	1.29504	0.461145
TRINITY_DN8983_c0_g2	C2H2	0.220561	3.03788	0.46344
TRINITY_DN13822_c0_g1	C2H2	-2.33209	-1.42648	0.477797
TRINITY_DN6452_c3_g1	C2H2	-0.565078	1.1393	0.485427
TRINITY_DN3494_c0_g1	C2H2	-0.122103	2.20053	0.486609
TRINITY_DN3820_c0_g1	C2H2	1.31231	2.13569	0.512779
TRINITY_DN37603_c0_g1	C2H2	1.15747	-1.55518	0.536338
TRINITY_DN171187_c0_g1	C2H2	-1.60268	-2.06143	0.551264
TRINITY_DN4077_c1_g1	C2H2	-1.84006	-2.55758	0.562123
TRINITY_DN2778_c0_g1	C2H2	0.226337	1.13462	0.574157
TRINITY_DN938_c2_g1	C2H2	-1.72512	0.20379	0.607315
TRINITY_DN5547_c0_g1	C2H2	-1.05319	-0.643186	0.61101
TRINITY_DN5066_c0_g2	C2H2	-2.13783	-1.659	0.623603
TRINITY_DN2755_c0_g1	C2H2	0.862721	1.25864	0.660091
TRINITY_DN42752_c0_g1	C2H2	-1.93161	-2.07139	0.676305
TRINITY_DN265310_c0_g1	C2H2	-1.02648	0.626473	0.684797
TRINITY_DN66971_c0_g1	C2H2	-2.30231	0.942494	0.723038
TRINITY_DN12767_c0_g1	C2H2	-2.13052	-2.08169	0.756075
TRINITY_DN281701_c0_g1	C2H2	-0.993007	1.14804	0.842439
TRINITY_DN14916_c0_g1	C2H2	0.603589	2.31753	0.846602
TRINITY_DN9555_c1_g1	C2H2	-2.20441	-1.73899	0.92838
TRINITY_DN17604_c0_g1	C2H2	0.783285	1.99364	0.980923
TRINITY_DN2318_c1_g1	C2H2	0.449415	1.01327	1.00023
TRINITY_DN3093_c2_g1	C2H2	0.783959	1.41288	1.01408
TRINITY_DN938_c4_g1	C2H2	0.650962	0.864541	1.01623
TRINITY_DN15174_c0_g1	C2H2	-1.46488	-2.21752	1.02736
TRINITY_DN255645_c0_g1	C2H2	-3.53293	-3.02214	1.04223
TRINITY_DN17081_c0_g1	C2H2	0.0543463	-0.597499	1.06976
TRINITY_DN94586_c0_g1	C2H2	-2.6131	0.306931	1.0928
TRINITY_DN598_c0_g2	C2H2	-1.64181	-1.59773	1.09711
TRINITY_DN17543_c0_g1	C2H2	1.34442	3.03542	1.10771
TRINITY_DN21663_c0_g1	C2H2	0.273384	0.83553	1.1257
TRINITY_DN8703_c0_g1	C2H2	-2.05813	-3.71792	1.12586
TRINITY_DN3863_c0_g2	C2H2	0.16016	0.477149	1.12725
TRINITY_DN3817_c1_g1	C2H2	-0.850694	-0.458662	1.15252
TRINITY_DN7713_c0_g1	C2H2	-0.223963	-0.220589	1.23844
TRINITY_DN5046_c0_g2	C2H2	0.700003	1.48382	1.25743
TRINITY_DN10566_c2_g1	C2H2	0.188945	0.699825	1.28168
TRINITY_DN26551_c0_g1	C2H2	-4.42016	-2.28826	1.3369
TRINITY_DN156716_c0_g1	C2H2	1.07856	2.15413	1.37113
TRINITY_DN7792_c0_g1	C2H2	-1.65882	-1.65337	1.37709
TRINITY_DN3807_c0_g1	C2H2	-0.0228151	-1.6207	1.38523
TRINITY_DN14082_c0_g1	C2H2	1.17362	-0.0124437	1.38759
TRINITY_DN248573_c0_g1	C2H2	0.864383	1.30758	1.40418
TRINITY_DN11990_c0_g2	C2H2	-1.30551	-1.22421	1.41634
TRINITY_DN204668_c0_g1	C2H2	0.858848	-3.64407	1.54214
TRINITY_DN15088_c0_g1	C2H2	1.11107	-0.0222658	1.68994
TRINITY_DN5046_c0_g3	C2H2	-2.15679	-0.873121	1.71042
TRINITY_DN41302_c0_g4	C2H2	1.57546	1.49843	1.71831
TRINITY_DN17543_c0_g3	C2H2	0.34788	3.04014	1.92184
TRINITY_DN68358_c0_g2	C2H2	-1.24856	-0.771109	1.94164
TRINITY_DN866_c0_g2	C2H2	-3.78021	-5.95683	2.00082
TRINITY_DN6945_c0_g2	C2H2	-0.183981	1.941	2.01528
TRINITY_DN22033_c0_g1	C2H2	0.280875	0.681026	2.15188
TRINITY_DN21214_c0_g1	C2H2	2.42692	4.19093	2.25724
TRINITY_DN3719_c0_g3	C2H2	-2.85978	-1.44457	2.47132
TRINITY_DN159755_c0_g1	C2H2	1.65375	3.90332	2.50642
TRINITY_DN24051_c0_g1	C2H2	2.73916	-0.837884	2.54999
TRINITY_DN64332_c0_g1	C2H2	2.16235	1.67727	2.65009
TRINITY_DN10275_c0_g3	C2H2	-2.55828	0.782731	3.39554
TRINITY_DN814_c1_g1	C2H2	0.880831	1.9607	3.52706
TRINITY_DN18466_c0_g1	C2H2	-0.719891	1.09501	4.0694
TRINITY_DN31458_c0_g1	C2H2	3.64936	4.26825	7.6916
TRINITY_DN141652_c0_g1	C2H2	0.552624	1.67099	8.24038
TRINITY_DN23897_c0_g2	C2H2	0.649316	0.134507	8.6657
TRINITY_DN1596_c0_g2	C2H2	0.203286	0.662828	9.87718
TRINITY_DN722_c2_g1	C3H	-0.498138	0.0178055	-3.39989
TRINITY_DN12491_c5_g1	C3H	-1.26712	-1.85732	-2.73989
TRINITY_DN238_c0_g2	C3H	0.075956	-0.920125	-2.56265
TRINITY_DN26883_c0_g1	C3H	-2.76956	-4.56162	-2.56246
TRINITY_DN1718_c0_g1	C3H	-0.261521	-0.487501	-2.33424
TRINITY_DN10653_c0_g1	C3H	-0.252477	-1.2564	-2.32103
TRINITY_DN1475_c0_g2	C3H	-0.483262	-5.89136	-2.27533
TRINITY_DN58732_c0_g1	C3H	-0.373171	-1.34679	-2.2418
TRINITY_DN75403_c0_g2	C3H	-1.96297	-1.43048	-1.9873
TRINITY_DN248192_c0_g2	C3H	-3.72981	-0.921348	-1.86985
TRINITY_DN823_c0_g1	C3H	-2.7438	-1.91261	-1.86544
TRINITY_DN5521_c0_g1	C3H	0.117986	-0.241447	-1.66005
TRINITY_DN11113_c0_g1	C3H	0.0233518	-0.121495	-1.41377
TRINITY_DN52903_c0_g1	C3H	-0.488606	-3.87234	-1.36615
TRINITY_DN39465_c0_g1	C3H	0.201845	-0.30154	-1.32104
TRINITY_DN660_c0_g1	C3H	-1.04766	-1.45177	-1.29653
TRINITY_DN27185_c0_g1	C3H	-0.623376	-0.740182	-1.22334
TRINITY_DN5616_c0_g1	C3H	-0.413176	-0.31031	-1.14081
TRINITY_DN93670_c0_g1	C3H	-0.954657	-1.53039	-1.02044
TRINITY_DN13110_c1_g1	C3H	-0.416106	1.2992	-0.960094
TRINITY_DN141571_c0_g1	C3H	0.0839638	-1.14522	-0.939454
TRINITY_DN244261_c0_g1	C3H	-1.87518	-1.92843	-0.917835
TRINITY_DN67063_c1_g1	C3H	-1.06088	-1.97946	-0.906707
TRINITY_DN65619_c1_g1	C3H	-1.5912	-3.14895	-0.899214
TRINITY_DN51649_c0_g1	C3H	-0.541199	-1.23383	-0.828099
TRINITY_DN1992_c0_g1	C3H	1.12936	0.777504	-0.788127
TRINITY_DN1276_c0_g1	C3H	-0.366151	-1.1369	-0.750786
TRINITY_DN65660_c0_g1	C3H	1.4558	0.349574	-0.587114
TRINITY_DN241263_c0_g1	C3H	1.16861	0.182045	-0.567074
TRINITY_DN4038_c0_g1	C3H	-0.805235	-1.03247	-0.517568
TRINITY_DN33210_c1_g1	C3H	-1.72337	-3.49753	-0.486005
TRINITY_DN221_c0_g1	C3H	-1.0247	-1.30653	-0.386386
TRINITY_DN7978_c0_g1	C3H	-1.14281	-2.14096	-0.383899
TRINITY_DN1053_c1_g2	C3H	-0.0889912	-1.81268	-0.169362
TRINITY_DN56591_c0_g1	C3H	1.26094	0.465606	-0.13311
TRINITY_DN207_c1_g2	C3H	-0.119485	1.31111	-0.0172518
TRINITY_DN19293_c0_g2	C3H	-1.34742	-0.878453	-0.00182076
TRINITY_DN409_c2_g1	C3H	1.01629	1.3716	0.0179163
TRINITY_DN7660_c0_g1	C3H	2.40927	1.44102	0.0197086
TRINITY_DN5383_c0_g2	C3H	-3.38816	-3.69742	0.0515449
TRINITY_DN2545_c0_g1	C3H	0.761792	1.48774	0.065161
TRINITY_DN9694_c0_g1	C3H	0.104668	1.2496	0.0731325
TRINITY_DN4031_c0_g1	C3H	1.21477	2.18316	0.0802925
TRINITY_DN3689_c0_g2	C3H	-0.0847243	1.96202	0.083179
TRINITY_DN2691_c0_g1	C3H	0.450126	1.10105	0.0916496
TRINITY_DN10419_c0_g1	C3H	-0.45724	-1.02389	0.095912
TRINITY_DN4049_c1_g1	C3H	-0.588747	-1.08895	0.0984563
TRINITY_DN14998_c0_g1	C3H	-2.12715	-0.870104	0.125284
TRINITY_DN9277_c1_g1	C3H	0.900372	1.35557	0.155028
TRINITY_DN3829_c0_g1	C3H	0.38565	1.12086	0.158687
TRINITY_DN16698_c0_g1	C3H	-1.16237	-2.18137	0.160767
TRINITY_DN3548_c0_g1	C3H	-0.19384	-1.05501	0.25462
TRINITY_DN1289_c0_g1	C3H	0.540395	1.18501	0.285406
TRINITY_DN14869_c0_g1	C3H	0.38957	1.02707	0.298878
TRINITY_DN13543_c0_g1	C3H	-1.38072	-1.77469	0.301682
TRINITY_DN5330_c0_g1	C3H	1.0732	0.804097	0.309761
TRINITY_DN19556_c0_g1	C3H	1.19154	1.45362	0.338783
TRINITY_DN2173_c0_g1	C3H	0.315179	1.08042	0.343798
TRINITY_DN8950_c0_g1	C3H	-1.06307	-2.32145	0.348216
TRINITY_DN3727_c0_g1	C3H	-1.3651	-0.758577	0.349878
TRINITY_DN910_c0_g1	C3H	0.456511	1.14786	0.532721
TRINITY_DN30077_c0_g1	C3H	-0.467572	-2.37456	0.542358
TRINITY_DN1767_c1_g1	C3H	0.557812	1.24038	0.545502
TRINITY_DN18510_c0_g1	C3H	2.00508	-0.304492	0.549792
TRINITY_DN8827_c0_g1	C3H	0.124545	1.85267	0.562896
TRINITY_DN9556_c0_g1	C3H	0.377377	1.17625	0.567226
TRINITY_DN10828_c0_g1	C3H	-1.19439	-0.679355	0.579022
TRINITY_DN6107_c0_g1	C3H	-2.58943	-1.27238	0.700335
TRINITY_DN21965_c0_g1	C3H	-5.06767	-4.1601	0.720434
TRINITY_DN2991_c0_g1	C3H	1.22044	1.4274	0.72079
TRINITY_DN2744_c0_g1	C3H	0.504822	1.1582	0.730903
TRINITY_DN3943_c0_g2	C3H	-2.73171	-3.25436	0.781463
TRINITY_DN13720_c0_g1	C3H	0.533538	2.19456	0.793253
TRINITY_DN618_c0_g2	C3H	0.11055	1.09635	0.837126
TRINITY_DN6355_c0_g1	C3H	1.20145	1.46724	0.860581
TRINITY_DN16270_c0_g1	C3H	-2.21858	-1.2098	0.869053
TRINITY_DN8554_c0_g1	C3H	1.05675	0.0958375	0.951879
TRINITY_DN105607_c0_g1	C3H	0.146529	0.815032	1.0152
TRINITY_DN638_c0_g2	C3H	0.19915	0.798561	1.0242
TRINITY_DN5487_c0_g1	C3H	1.10748	0.321229	1.07716
TRINITY_DN24446_c1_g2	C3H	2.0572	2.38585	1.15578
TRINITY_DN4815_c3_g1	C3H	0.556932	0.393385	1.16155
TRINITY_DN4305_c0_g1	C3H	-0.157193	1.40552	1.1678
TRINITY_DN70078_c0_g3	C3H	-1.07363	0.579436	1.18748
TRINITY_DN10076_c0_g1	C3H	0.669785	-0.360775	1.39907
TRINITY_DN12240_c0_g1	C3H	-4.59522	-3.93165	1.41965
TRINITY_DN48407_c0_g1	C3H	-0.337452	-2.6571	1.49207
TRINITY_DN33210_c1_g2	C3H	1.07476	0.528348	1.64855
TRINITY_DN36017_c0_g2	C3H	-3.9187	0.0535996	1.78013
TRINITY_DN62857_c0_g1	C3H	-0.316174	2.94793	1.82353
TRINITY_DN17226_c1_g1	C3H	0.70559	1.37161	2.02535
TRINITY_DN12095_c0_g1	C3H	0.131555	0.78156	2.036
TRINITY_DN52039_c0_g1	C3H	0.957466	1.62942	2.03665
TRINITY_DN57450_c1_g1	C3H	-1.14619	-1.78799	2.05164
TRINITY_DN10873_c0_g1	C3H	0.940688	0.505248	2.09606
TRINITY_DN31362_c0_g1	C3H	-0.415817	-0.898593	2.12357
TRINITY_DN12313_c0_g1	C3H	1.71552	2.67208	2.26701
TRINITY_DN10661_c1_g1	C3H	-0.147786	0.37079	2.37505
TRINITY_DN26944_c0_g1	C3H	0.898147	4.00426	2.42972
TRINITY_DN15779_c0_g1	C3H	2.29685	3.36376	2.50589
TRINITY_DN86104_c0_g3	C3H	1.39482	1.03935	2.77847
TRINITY_DN618_c0_g1	C3H	-4.06899	-3.67034	3.18383
TRINITY_DN54709_c0_g1	C3H	-1.97657	1.41434	3.98151
TRINITY_DN53679_c0_g1	C3H	3.05179	0.16564	4.18525
TRINITY_DN38115_c0_g1	C3H	0.897822	1.78457	7.5531
TRINITY_DN79084_c0_g2	C3H	1.55262	1.16564	7.89592
TRINITY_DN18008_c0_g1	CAMTA	0.452443	-2.23098	-3.77652
TRINITY_DN37742_c0_g1	CAMTA	-0.439267	-1.94645	-2.96332
TRINITY_DN17870_c0_g1	CAMTA	-0.99	0.697884	-1.64603
TRINITY_DN42580_c0_g1	CAMTA	-2.42519	-1.19491	-1.48794
TRINITY_DN12348_c1_g1	CAMTA	-0.20084	-2.49693	-0.899443
TRINITY_DN33509_c0_g2	CAMTA	-1.79347	-1.317	-0.87276
TRINITY_DN5953_c1_g1	CAMTA	-0.546327	-4.33679	-0.670367
TRINITY_DN2348_c2_g1	CAMTA	-1.22523	-0.438862	-0.356466
TRINITY_DN2348_c0_g1	CAMTA	-0.442455	-1.6557	-0.193619
TRINITY_DN153744_c0_g1	CAMTA	-2.70724	-0.282094	-0.158589
TRINITY_DN13023_c0_g1	CAMTA	-1.0115	-0.14773	-0.0974962
TRINITY_DN262774_c0_g1	CAMTA	0.121134	-1.03864	-0.00569408
TRINITY_DN1563_c0_g1	CAMTA	0.433021	1.02171	0.128338
TRINITY_DN5464_c0_g1	CAMTA	0.504884	1.15714	0.165529
TRINITY_DN3955_c2_g1	CAMTA	0.36469	1.08399	0.21402
TRINITY_DN2702_c0_g1	CAMTA	0.62867	1.26829	0.399099
TRINITY_DN9352_c2_g1	CAMTA	0.659124	1.37578	0.476535
TRINITY_DN6842_c0_g1	CAMTA	-0.221707	-0.0601916	0.590678
TRINITY_DN36484_c0_g1	CAMTA	-0.229938	-3.37108	0.611272
TRINITY_DN25052_c2_g1	CAMTA	1.5294	1.63525	0.851836
TRINITY_DN9352_c5_g1	CAMTA	4.42851	1.47211	1.28255
TRINITY_DN52473_c0_g1	CAMTA	0.270835	0.864916	1.36158
TRINITY_DN13838_c1_g1	CAMTA	0.197134	-0.0315341	1.43974
TRINITY_DN23495_c0_g1	CAMTA	2.17916	0.653293	8.3471
TRINITY_DN202967_c0_g1	CO-like	-5.61319	-4.52209	-4.28912
TRINITY_DN61449_c0_g1	CO-like	-2.33664	-2.21555	-2.16521
TRINITY_DN32877_c0_g1	CO-like	0.335349	0.645652	-1.42741
TRINITY_DN11362_c0_g1	CO-like	0.680553	-3.20476	-1.04658
TRINITY_DN707_c0_g2	CO-like	-2.06838	-0.913074	-0.45194
TRINITY_DN10287_c0_g1	CO-like	1.03445	0.437084	-0.343987
TRINITY_DN115074_c0_g1	CO-like	0.70595	-1.8142	-0.198347
TRINITY_DN239578_c0_g1	CO-like	0.651518	1.04451	0.111707
TRINITY_DN2394_c0_g1	CO-like	1.33522	0.640916	0.192363
TRINITY_DN1933_c0_g4	CO-like	-1.10764	0.77474	0.214512
TRINITY_DN3020_c1_g1	CO-like	2.04556	2.29265	0.38536
TRINITY_DN55536_c0_g2	CO-like	-1.34023	-0.357991	0.638359
TRINITY_DN273569_c0_g1	CO-like	-1.05915	0.976385	0.689325
TRINITY_DN67013_c0_g1	CO-like	-0.655671	-1.08948	0.840993
TRINITY_DN15595_c0_g1	CO-like	-4.49942	0.190672	1.05581
TRINITY_DN10251_c0_g1	CO-like	-3.50965	-4.17316	1.23408
TRINITY_DN94_c0_g2	CO-like	-2.54323	-2.3397	1.47385
TRINITY_DN94_c0_g1	CO-like	-5.23952	-5.6277	1.5015
TRINITY_DN126537_c0_g1	CO-like	-4.22449	-5.74561	1.50847
TRINITY_DN13256_c0_g1	CO-like	-4.56282	-2.5767	1.56878
TRINITY_DN17581_c1_g1	CO-like	-4.24036	-5.1018	1.57734
TRINITY_DN94_c3_g1	CO-like	-3.23162	-1.42273	1.57872
TRINITY_DN9884_c0_g1	CO-like	-3.81681	-2.87591	1.59628
TRINITY_DN163578_c0_g1	CO-like	1.17131	3.50113	1.72531
TRINITY_DN65352_c0_g1	CO-like	1.06483	3.04669	3.66812
TRINITY_DN8164_c0_g1	CPP	-1.82106	-0.408971	-0.672861
TRINITY_DN8322_c0_g1	CPP	-1.00275	-0.563029	-0.104399
TRINITY_DN4146_c0_g1	CPP	-0.483772	0.316188	1.2038
TRINITY_DN169157_c0_g1	CPP	1.00326	1.3825	1.28111
TRINITY_DN6093_c0_g1	DBB	-1.21926	-1.11897	-0.36147
TRINITY_DN7671_c0_g1	DBB	0.700842	1.04234	0.353723
TRINITY_DN3668_c0_g1	DBB	0.53744	1.8098	0.438494
TRINITY_DN17644_c0_g2	DBB	1.07728	1.99628	0.542101
TRINITY_DN5885_c0_g1	DBB	1.00258	0.696268	1.15023
TRINITY_DN2821_c0_g1	DBB	-3.69176	-8.86326	1.81533
TRINITY_DN194140_c0_g1	Dof	0.415584	-2.19721	-4.21416
TRINITY_DN2674_c0_g4	Dof	0.0682638	-3.06287	-3.84398
TRINITY_DN59923_c0_g1	Dof	0.492121	0.245111	-2.76981
TRINITY_DN70180_c0_g1	Dof	-0.0120086	0.610011	-2.17728
TRINITY_DN10710_c1_g1	Dof	-1.39075	-0.926157	-2.17232
TRINITY_DN42261_c0_g1	Dof	0.177794	-0.80372	-1.17898
TRINITY_DN250969_c0_g1	Dof	0.241214	-1.56389	-0.848042
TRINITY_DN2999_c2_g2	Dof	0.191161	-2.08124	-0.259773
TRINITY_DN15749_c0_g2	Dof	-0.797972	-2.06556	-0.182408
TRINITY_DN8247_c0_g2	Dof	-1.22774	-0.386883	-0.0489709
TRINITY_DN15749_c0_g1	Dof	1.80227	-2.48624	-0.0453318
TRINITY_DN5602_c0_g2	Dof	0.698555	-1.32941	-0.00743932
TRINITY_DN5076_c1_g1	Dof	-2.01161	3.14921	0.244819
TRINITY_DN2873_c2_g1	Dof	-0.554935	-1.23105	0.268341
TRINITY_DN5602_c0_g3	Dof	1.596	2.40952	0.354739
TRINITY_DN6744_c1_g1	Dof	0.954945	-1.17102	0.358877
TRINITY_DN2674_c0_g2	Dof	1.22674	-2.11741	0.448458
TRINITY_DN50753_c0_g1	Dof	0.052048	-1.05169	0.484344
TRINITY_DN15075_c0_g1	Dof	0.398768	1.60285	0.495539
TRINITY_DN12415_c0_g1	Dof	0.876818	1.55442	0.712393
TRINITY_DN15877_c0_g1	Dof	0.627268	1.74151	0.747564
TRINITY_DN2055_c0_g1	Dof	0.243958	1.18942	0.98249
TRINITY_DN24836_c0_g1	Dof	-0.521731	-6.0865	1.06303
TRINITY_DN216424_c0_g1	Dof	-0.319043	0.166137	1.28333
TRINITY_DN1957_c2_g1	Dof	0.87119	-0.949957	1.57746
TRINITY_DN131277_c0_g1	Dof	0.511123	1.35915	2.60579
TRINITY_DN20635_c0_g1	Dof	2.19232	2.89511	2.85871
TRINITY_DN6052_c1_g1	Dof	0.470965	1.08688	3.60731
TRINITY_DN100612_c0_g2	Dof	0.552624	-0.945238	4.09965
TRINITY_DN215008_c0_g1	Dof	-3.03234	0.45439	4.17241
TRINITY_DN6585_c1_g2	E2F/DP	-1.25263	0.157918	-2.36883
TRINITY_DN28357_c0_g1	E2F/DP	0.416531	-1.9209	-1.9085
TRINITY_DN32984_c0_g1	E2F/DP	-1.11658	0.28042	-1.8455
TRINITY_DN10666_c0_g1	E2F/DP	0.462155	-0.459811	-1.46263
TRINITY_DN44087_c0_g1	E2F/DP	-0.346049	-2.38703	-1.45933
TRINITY_DN18390_c0_g1	E2F/DP	-0.790435	-1.00754	-0.99994
TRINITY_DN86432_c0_g1	E2F/DP	-0.605434	-1.29285	-0.795667
TRINITY_DN38482_c2_g1	E2F/DP	-1.27064	-0.248993	-0.631855
TRINITY_DN40565_c0_g1	E2F/DP	-0.638102	-2.17843	-0.130641
TRINITY_DN69292_c0_g1	E2F/DP	-0.900552	-2.02385	-0.0973869
TRINITY_DN18783_c0_g1	E2F/DP	-1.35438	0.221136	0.292266
TRINITY_DN20304_c0_g1	E2F/DP	1.26488	2.19963	0.465615
TRINITY_DN3937_c0_g1	E2F/DP	-1.15014	1.23464	0.814179
TRINITY_DN12089_c0_g1	E2F/DP	1.73082	-2.31188	0.858553
TRINITY_DN11096_c0_g1	E2F/DP	-2.08791	-1.58696	0.979283
TRINITY_DN19611_c0_g1	E2F/DP	0.00076191	-0.283157	1.17025
TRINITY_DN69292_c0_g2	E2F/DP	-0.816117	0.748784	1.2243
TRINITY_DN14709_c0_g1	E2F/DP	0.33043	-0.298669	1.26201
TRINITY_DN47127_c0_g1	E2F/DP	-7.66071	-6.14718	1.46518
TRINITY_DN66265_c0_g1	E2F/DP	-0.438979	0.0547625	1.69667
TRINITY_DN84210_c0_g1	E2F/DP	0.113517	0.582732	1.8323
TRINITY_DN2676_c1_g1	E2F/DP	-0.0388697	0.132413	1.84274
TRINITY_DN31360_c0_g1	E2F/DP	1.01805	0.155264	2.07071
TRINITY_DN28283_c1_g1	E2F/DP	3.58992	5.27857	3.06169
TRINITY_DN51150_c0_g1	EIL	1.041	1.95085	1.26256
TRINITY_DN15923_c0_g1	G2-like	1.0727	-6.211	-5.09024
TRINITY_DN10646_c1_g1	G2-like	-1.93786	-0.460383	-3.79865
TRINITY_DN17778_c2_g4	G2-like	0.0219184	-3.0401	-2.95855
TRINITY_DN25166_c0_g2	G2-like	1.06022	-0.202654	-2.41809
TRINITY_DN10773_c1_g1	G2-like	-0.452211	-0.637458	-2.40002
TRINITY_DN927_c0_g2	G2-like	-0.573472	-1.36327	-2.38978
TRINITY_DN2966_c0_g1	G2-like	-1.63924	-3.62238	-2.37881
TRINITY_DN9378_c0_g1	G2-like	-0.585114	-0.68239	-2.04008
TRINITY_DN47174_c0_g1	G2-like	-0.253743	-1.3242	-2.03565
TRINITY_DN10662_c0_g1	G2-like	-0.76503	-1.29739	-1.92552
TRINITY_DN57181_c0_g1	G2-like	1.71644	1.88035	-1.62046
TRINITY_DN16003_c0_g1	G2-like	-0.220669	-0.4861	-1.56257
TRINITY_DN37800_c0_g1	G2-like	0.371914	0.194603	-1.5145
TRINITY_DN22161_c2_g1	G2-like	1.68283	1.31263	-1.43274
TRINITY_DN63952_c0_g1	G2-like	-1.85765	-4.73994	-1.28581
TRINITY_DN3850_c0_g2	G2-like	0.0702751	-0.267387	-1.25719
TRINITY_DN12881_c0_g1	G2-like	-0.680235	2.04745	-1.23419
TRINITY_DN93515_c0_g2	G2-like	0.112344	0.487232	-1.19902
TRINITY_DN59869_c2_g2	G2-like	0.773956	0.329394	-1.1482
TRINITY_DN38054_c1_g1	G2-like	-0.487086	-1.34186	-1.13825
TRINITY_DN11729_c0_g1	G2-like	0.12594	-1.19852	-1.12679
TRINITY_DN91176_c0_g1	G2-like	1.11004	0.545434	-1.12419
TRINITY_DN15270_c1_g1	G2-like	-0.123983	-0.0945759	-1.10838
TRINITY_DN46618_c0_g1	G2-like	-1.53558	-0.075077	-1.01253
TRINITY_DN1094_c0_g1	G2-like	-0.269455	-0.0313563	-1.01027
TRINITY_DN64700_c0_g1	G2-like	-0.438824	-1.12948	-0.993649
TRINITY_DN4831_c0_g2	G2-like	-0.278299	-1.65883	-0.831299
TRINITY_DN46660_c0_g1	G2-like	-1.92534	-2.12553	-0.803877
TRINITY_DN18212_c0_g1	G2-like	-1.16189	-0.24797	-0.765653
TRINITY_DN7721_c0_g2	G2-like	1.02815	0.250581	-0.737346
TRINITY_DN43862_c0_g1	G2-like	-0.953733	-1.31872	-0.729551
TRINITY_DN12105_c0_g1	G2-like	0.695129	1.02467	-0.59276
TRINITY_DN27877_c0_g1	G2-like	-1.23407	-1.59691	-0.515435
TRINITY_DN1799_c0_g1	G2-like	0.731424	1.08729	-0.476608
TRINITY_DN16135_c0_g1	G2-like	-0.979478	-1.38182	-0.461555
TRINITY_DN4100_c0_g1	G2-like	-0.496642	1.24892	-0.360002
TRINITY_DN4106_c0_g1	G2-like	-0.303767	-1.05057	-0.300955
TRINITY_DN117267_c0_g1	G2-like	-0.713125	-1.02707	-0.242161
TRINITY_DN8523_c1_g1	G2-like	0.580967	1.45259	-0.205726
TRINITY_DN142581_c0_g1	G2-like	-1.10477	-1.07808	-0.188134
TRINITY_DN15358_c0_g1	G2-like	-1.93413	-2.79839	-0.144505
TRINITY_DN15270_c1_g3	G2-like	-0.326519	3.58008	-0.0278812
TRINITY_DN15133_c0_g1	G2-like	-5.35603	-6.47976	-0.00832451
TRINITY_DN50904_c0_g2	G2-like	0.277725	-2.30952	0.0215618
TRINITY_DN948_c0_g1	G2-like	-0.377231	-1.35707	0.0305888
TRINITY_DN99877_c0_g1	G2-like	-0.951592	-2.19612	0.0462876
TRINITY_DN4867_c0_g1	G2-like	0.297207	-1.19588	0.0790157
TRINITY_DN8276_c0_g2	G2-like	-3.98834	-8.85372	0.109078
TRINITY_DN39563_c0_g1	G2-like	1.28572	1.75162	0.154285
TRINITY_DN2100_c0_g1	G2-like	-1.61395	-2.73474	0.238737
TRINITY_DN17907_c0_g2	G2-like	2.11188	0.098449	0.246588
TRINITY_DN4100_c1_g1	G2-like	0.13559	-1.52305	0.253788
TRINITY_DN20249_c0_g1	G2-like	3.26832	2.41895	0.282548
TRINITY_DN54579_c0_g1	G2-like	-1.46129	-1.00389	0.297318
TRINITY_DN33646_c0_g1	G2-like	-1.10654	-1.6979	0.319205
TRINITY_DN28825_c0_g2	G2-like	-1.67502	-0.315859	0.378892
TRINITY_DN28771_c0_g1	G2-like	-0.228249	-2.56472	0.429796
TRINITY_DN155_c2_g1	G2-like	0.547765	1.13347	0.472894
TRINITY_DN6399_c0_g1	G2-like	0.43793	1.37254	0.565859
TRINITY_DN6065_c0_g1	G2-like	0.194096	1.31236	0.570439
TRINITY_DN3347_c1_g1	G2-like	-0.066816	1.27817	0.745646
TRINITY_DN13167_c0_g1	G2-like	-5.93765	-6.42238	0.848506
TRINITY_DN80548_c0_g1	G2-like	0.733227	-1.63414	0.859359
TRINITY_DN88313_c0_g1	G2-like	-1.26434	-0.798059	0.877228
TRINITY_DN44689_c0_g2	G2-like	2.2795	1.62652	0.915043
TRINITY_DN19498_c1_g1	G2-like	-2.18498	-1.89507	0.923711
TRINITY_DN74354_c1_g2	G2-like	0.992753	-2.66773	1.03527
TRINITY_DN756_c3_g1	G2-like	-0.440968	-0.477531	1.06815
TRINITY_DN1592_c1_g1	G2-like	-0.551707	-0.565649	1.10651
TRINITY_DN20667_c1_g1	G2-like	2.93551	2.46606	1.15446
TRINITY_DN2187_c1_g1	G2-like	-0.580811	-0.660034	1.20011
TRINITY_DN2187_c1_g3	G2-like	-1.39127	-1.49598	1.23512
TRINITY_DN16491_c0_g1	G2-like	-1.95326	-1.68806	1.28836
TRINITY_DN22737_c0_g1	G2-like	0.224555	1.89809	1.40961
TRINITY_DN5792_c1_g1	G2-like	2.32127	0.929095	1.6481
TRINITY_DN38167_c0_g1	G2-like	1.24756	0.782088	1.67504
TRINITY_DN254563_c0_g1	G2-like	0.924846	1.08989	1.77162
TRINITY_DN23063_c0_g1	G2-like	1.62742	3.49549	1.78095
TRINITY_DN13646_c0_g1	G2-like	1.51377	0.0869895	1.86448
TRINITY_DN11651_c0_g1	G2-like	2.74696	1.7506	2.46794
TRINITY_DN20703_c0_g1	G2-like	-2.24484	-2.36603	3.10414
TRINITY_DN43160_c0_g3	G2-like	2.9104	1.54738	3.11395
TRINITY_DN35884_c0_g1	G2-like	-1.56285	-3.64568	3.40152
TRINITY_DN22540_c0_g1	G2-like	2.36838	2.05476	3.42426
TRINITY_DN24901_c1_g1	G2-like	4.07261	0.1435	10.0444
TRINITY_DN5580_c0_g2	GATA	-0.0116358	-1.22612	-4.55912
TRINITY_DN274138_c0_g1	GATA	1.24543	-3.04225	-3.52232
TRINITY_DN9834_c0_g1	GATA	-0.151388	-0.989538	-3.32227
TRINITY_DN12840_c11_g1	GATA	0.163152	-1.17945	-3.02199
TRINITY_DN5169_c3_g1	GATA	-0.239763	-1.4284	-2.89522
TRINITY_DN113886_c0_g1	GATA	-1.25457	-1.19897	-2.63479
TRINITY_DN55581_c0_g1	GATA	-2.6522	1.51549	-2.18254
TRINITY_DN30276_c0_g1	GATA	0.44714	-0.853471	-2.01703
TRINITY_DN22302_c1_g1	GATA	-0.398997	-2.1655	-1.79276
TRINITY_DN5169_c0_g2	GATA	-0.200293	-2.01643	-1.57127
TRINITY_DN55607_c0_g1	GATA	-1.67627	-1.17834	-1.54159
TRINITY_DN242636_c2_g1	GATA	-0.560794	-1.91307	-1.39013
TRINITY_DN5169_c0_g3	GATA	-1.17228	-2.93168	-1.37888
TRINITY_DN10413_c0_g1	GATA	-1.18046	-2.50918	-1.20136
TRINITY_DN262575_c0_g1	GATA	-1.23889	-1.79409	-1.18397
TRINITY_DN96104_c1_g1	GATA	-0.538355	-0.805121	-1.1205
TRINITY_DN76317_c0_g1	GATA	-1.08772	-2.44619	-1.10816
TRINITY_DN53170_c0_g2	GATA	-1.65175	-1.80124	-1.06776
TRINITY_DN21993_c0_g1	GATA	-2.01038	-0.723924	-0.988423
TRINITY_DN63058_c0_g1	GATA	-1.35527	-0.871675	-0.968659
TRINITY_DN3104_c0_g2	GATA	-0.244782	-1.2688	-0.877725
TRINITY_DN94300_c0_g1	GATA	-1.98447	-1.92521	-0.841668
TRINITY_DN5580_c0_g1	GATA	-0.475839	-1.90988	-0.825
TRINITY_DN9497_c1_g1	GATA	-1.11939	-3.86075	-0.787275
TRINITY_DN3577_c0_g1	GATA	-0.429931	-1.29526	-0.625117
TRINITY_DN6884_c0_g1	GATA	-0.571329	-1.21743	-0.547607
TRINITY_DN5169_c1_g1	GATA	-0.703508	-1.26916	-0.540971
TRINITY_DN21442_c0_g1	GATA	0.211455	-1.10299	-0.513043
TRINITY_DN27682_c1_g1	GATA	-1.25559	-1.77362	-0.317283
TRINITY_DN1935_c0_g2	GATA	0.000765265	1.27377	-0.301248
TRINITY_DN17211_c1_g1	GATA	-1.3859	0.559171	-0.28936
TRINITY_DN86387_c0_g2	GATA	2.63144	1.46339	-0.109063
TRINITY_DN5169_c0_g1	GATA	-0.223964	-1.19189	-0.055384
TRINITY_DN72419_c0_g2	GATA	-3.25628	-2.23428	0.0860092
TRINITY_DN177127_c0_g1	GATA	-1.04329	-0.652169	0.202734
TRINITY_DN13923_c0_g1	GATA	-0.276543	-1.61354	0.257822
TRINITY_DN4254_c0_g1	GATA	-0.913198	-1.11817	0.274598
TRINITY_DN72527_c0_g1	GATA	-1.28326	-0.0235098	0.456236
TRINITY_DN4186_c0_g1	GATA	-1.20264	-1.03093	0.568293
TRINITY_DN32397_c0_g1	GATA	-0.54852	-1.35849	0.742388
TRINITY_DN24222_c0_g1	GATA	-1.70674	-0.116762	0.822468
TRINITY_DN45410_c1_g1	GATA	0.466526	-1.09561	0.84108
TRINITY_DN228256_c0_g2	GATA	0.434122	-1.9632	0.966441
TRINITY_DN42128_c0_g1	GATA	-1.10778	-0.662348	1.09401
TRINITY_DN23511_c0_g1	GATA	1.35929	2.78497	1.23856
TRINITY_DN15366_c2_g1	GATA	-1.2748	-0.112032	1.25997
TRINITY_DN145015_c0_g1	GATA	2.44383	1.93006	2.38261
TRINITY_DN32437_c0_g1	GATA	2.09592	1.15875	2.39043
TRINITY_DN12427_c0_g1	GATA	-3.90948	-0.465129	2.50357
TRINITY_DN6598_c0_g1	GATA	0.552624	0.0341795	7.75094
TRINITY_DN35102_c0_g1	GATA	-0.316174	1.12292	9.26661
TRINITY_DN93340_c0_g1	GATA	3.37587	0.1435	9.64614
TRINITY_DN38774_c0_g1	GeBP	-1.06372	-0.477286	-2.75253
TRINITY_DN8020_c0_g1	GeBP	-0.940486	0.268335	-1.58483
TRINITY_DN245912_c0_g1	GeBP	-2.43587	-3.28399	-1.21421
TRINITY_DN9051_c0_g1	GeBP	-1.59723	-0.28108	-1.05026
TRINITY_DN13762_c1_g1	GeBP	-1.04287	-0.106569	-0.225531
TRINITY_DN1248_c0_g1	GeBP	0.15751	1.42131	0.0968737
TRINITY_DN4415_c2_g1	GeBP	1.83079	-0.308197	0.345462
TRINITY_DN8701_c0_g2	GeBP	2.37027	3.685	0.42665
TRINITY_DN10333_c0_g1	GeBP	-1.08593	1.43012	0.615441
TRINITY_DN4949_c0_g2	GeBP	-0.020792	1.49269	0.917456
TRINITY_DN4949_c0_g1	GeBP	-1.15123	-1.74612	0.957735
TRINITY_DN1782_c0_g1	GeBP	0.213854	0.992441	1.07924
TRINITY_DN257283_c0_g1	GeBP	-6.09766	-5.01442	1.18348
TRINITY_DN1909_c0_g4	GeBP	-0.978322	-0.388652	1.28852
TRINITY_DN42869_c0_g2	GeBP	-0.482623	-0.0365767	1.31974
TRINITY_DN1909_c0_g2	GeBP	-0.486878	0.304278	1.41363
TRINITY_DN23087_c0_g1	GeBP	-4.39817	-3.63877	1.43437
TRINITY_DN10530_c0_g1	GeBP	-2.34609	-1.83805	1.46414
TRINITY_DN162_c1_g1	GeBP	-4.02626	-5.47326	1.58753
TRINITY_DN1909_c0_g1	GeBP	-0.264202	0.462331	1.76727
TRINITY_DN18758_c0_g1	GeBP	3.91117	5.72722	2.21998
TRINITY_DN277941_c0_g1	GRAS	1.05739	0.435217	-5.10139
TRINITY_DN42181_c0_g2	GRAS	-1.98453	-2.98124	-3.94053
TRINITY_DN216228_c0_g1	GRAS	-0.366781	-0.412825	-2.72276
TRINITY_DN193498_c0_g1	GRAS	0.401412	-2.74837	-2.59933
TRINITY_DN2909_c0_g2	GRAS	-1.02845	-0.07693	-2.59382
TRINITY_DN78606_c0_g1	GRAS	-0.244281	-1.78289	-2.56965
TRINITY_DN123471_c0_g1	GRAS	-3.03234	-2.55078	-2.47326
TRINITY_DN12752_c0_g1	GRAS	-0.976452	0.818501	-2.40594
TRINITY_DN69442_c0_g1	GRAS	0.73065	-1.11763	-2.33719
TRINITY_DN21440_c0_g1	GRAS	-0.439595	-0.707118	-2.2366
TRINITY_DN20909_c0_g2	GRAS	-0.566277	0.212581	-2.00861
TRINITY_DN2644_c5_g1	GRAS	-0.804038	-4.1566	-1.73033
TRINITY_DN29757_c1_g1	GRAS	-0.149178	-2.54843	-1.6495
TRINITY_DN2909_c1_g1	GRAS	-0.334637	0.339578	-1.60955
TRINITY_DN30722_c0_g1	GRAS	-0.441971	-3.04682	-1.4259
TRINITY_DN10815_c0_g2	GRAS	-1.47693	-1.9736	-1.32556
TRINITY_DN18012_c0_g1	GRAS	-0.341753	-0.735998	-1.30855
TRINITY_DN1303_c3_g2	GRAS	0.715473	-1.32716	-1.21249
TRINITY_DN180549_c0_g1	GRAS	-1.33007	-1.12394	-1.13853
TRINITY_DN9773_c0_g1	GRAS	-0.474478	-0.873918	-1.07761
TRINITY_DN3731_c3_g1	GRAS	-0.300259	-1.54034	-1.00603
TRINITY_DN65976_c2_g1	GRAS	-0.6766	-1.28589	-0.910053
TRINITY_DN21447_c0_g2	GRAS	-0.414771	-1.89994	-0.889708
TRINITY_DN565_c1_g1	GRAS	-0.628701	-1.42286	-0.857735
TRINITY_DN6169_c3_g1	GRAS	0.251195	-1.8792	-0.856478
TRINITY_DN6160_c2_g1	GRAS	-0.83894	-1.01081	-0.798978
TRINITY_DN123260_c0_g1	GRAS	-1.25398	0.22994	-0.740582
TRINITY_DN24650_c0_g1	GRAS	0.784841	-1.71527	-0.727796
TRINITY_DN1052_c0_g1	GRAS	0.792123	1.29693	-0.410713
TRINITY_DN101975_c0_g1	GRAS	1.12099	1.7575	-0.387923
TRINITY_DN13039_c0_g1	GRAS	-0.953038	-1.3832	-0.379944
TRINITY_DN34031_c0_g1	GRAS	-0.324004	1.57418	-0.249418
TRINITY_DN48863_c0_g1	GRAS	-1.49209	-0.762154	-0.223366
TRINITY_DN77733_c0_g1	GRAS	0.506249	1.49804	-0.219557
TRINITY_DN2909_c0_g3	GRAS	1.03676	0.190528	-0.173609
TRINITY_DN68592_c2_g1	GRAS	1.20221	-1.26507	-0.120931
TRINITY_DN33424_c0_g1	GRAS	-3.05208	-1.75423	-0.11383
TRINITY_DN13657_c0_g1	GRAS	-1.01232	-1.23156	-0.072601
TRINITY_DN14225_c0_g1	GRAS	1.82778	0.779508	-0.0700048
TRINITY_DN3816_c1_g1	GRAS	1.06177	1.64279	-0.0430304
TRINITY_DN191017_c0_g1	GRAS	0.164815	-1.13599	-0.030568
TRINITY_DN87352_c0_g2	GRAS	1.75947	-1.04198	0.0771438
TRINITY_DN19022_c0_g1	GRAS	-0.345332	-1.31093	0.143638
TRINITY_DN5359_c0_g2	GRAS	-1.30053	-1.03836	0.161604
TRINITY_DN42824_c0_g1	GRAS	0.534278	1.14177	0.23461
TRINITY_DN75561_c0_g4	GRAS	-1.40395	1.09015	0.238831
TRINITY_DN869_c0_g1	GRAS	-0.933052	-2.425	0.247144
TRINITY_DN2085_c0_g2	GRAS	-2.12708	0.478931	0.26674
TRINITY_DN52030_c0_g1	GRAS	-0.0245663	1.70979	0.369283
TRINITY_DN9891_c0_g1	GRAS	-1.55703	-2.16628	0.382893
TRINITY_DN99641_c0_g3	GRAS	1.46179	-2.21018	0.443094
TRINITY_DN20682_c0_g1	GRAS	0.633538	1.19423	0.450364
TRINITY_DN53835_c0_g1	GRAS	-5.91485	-5.86693	0.491246
TRINITY_DN25254_c2_g1	GRAS	2.17023	2.33764	0.55356
TRINITY_DN254502_c0_g1	GRAS	0.570147	1.07133	0.630849
TRINITY_DN12034_c0_g1	GRAS	0.681013	1.28168	0.76238
TRINITY_DN163033_c0_g2	GRAS	-0.38728	1.79429	0.841243
TRINITY_DN5542_c2_g1	GRAS	1.28399	0.214346	0.963953
TRINITY_DN10364_c0_g1	GRAS	0.753384	1.02647	1.00794
TRINITY_DN1900_c0_g1	GRAS	0.396453	1.31147	1.03471
TRINITY_DN2085_c0_g1	GRAS	-0.601078	0.666685	1.09593
TRINITY_DN24872_c0_g1	GRAS	-0.497312	-1.85696	1.12836
TRINITY_DN16783_c0_g1	GRAS	-0.938124	-0.492919	1.24519
TRINITY_DN126882_c0_g1	GRAS	0.131775	-0.911231	1.36922
TRINITY_DN53927_c0_g1	GRAS	0.213997	0.280946	1.44117
TRINITY_DN8079_c0_g1	GRAS	0.711892	-1.46205	1.47156
TRINITY_DN42824_c0_g2	GRAS	0.263196	-0.8565	2.0544
TRINITY_DN19858_c0_g1	GRAS	0.377009	1.11888	2.4111
TRINITY_DN19369_c0_g3	GRAS	1.50172	0.891273	2.5761
TRINITY_DN2448_c0_g2	GRAS	2.07552	-1.3854	8.48698
TRINITY_DN4107_c0_g2	GRAS	2.03306	-0.445135	8.81625
TRINITY_DN4429_c0_g1	GRF	1.53141	-2.30936	-3.13921
TRINITY_DN57870_c0_g2	GRF	-0.941332	-1.82098	-2.08439
TRINITY_DN5139_c0_g1	GRF	-1.51126	0.299928	-2.03363
TRINITY_DN10197_c0_g1	GRF	0.280137	0.195277	-1.06179
TRINITY_DN31705_c0_g1	GRF	-0.645953	-1.1834	-0.320804
TRINITY_DN5139_c0_g2	GRF	0.971345	2.4098	0.00568112
TRINITY_DN10468_c3_g1	GRF	-1.96782	-0.60047	0.410807
TRINITY_DN11309_c0_g1	GRF	-0.204903	-1.7766	0.790389
TRINITY_DN25995_c1_g1	GRF	-0.664815	-3.58932	0.959397
TRINITY_DN14358_c0_g1	GRF	-1.95543	-1.45474	1.20321
TRINITY_DN93258_c0_g1	GRF	-0.787789	-0.572165	1.25646
TRINITY_DN106668_c1_g1	GRF	0.975441	2.34436	1.29899
TRINITY_DN57678_c0_g1	GRF	-2.71436	-3.29007	1.59462
TRINITY_DN9636_c0_g2	GRF	-1.64733	-1.66022	3.11768
TRINITY_DN7981_c0_g1	HB-other	-0.938899	0.0233971	-5.30384
TRINITY_DN47215_c0_g2	HB-other	2.62649	1.26135	-3.09735
TRINITY_DN9954_c0_g1	HB-other	-0.502782	-2.56211	-0.748257
TRINITY_DN26739_c0_g1	HB-other	-3.81573	-0.386319	-0.48802
TRINITY_DN4827_c0_g2	HB-other	-0.91483	-1.14181	-0.482982
TRINITY_DN26657_c0_g1	HB-other	0.26218	1.10161	-0.408715
TRINITY_DN7757_c1_g1	HB-other	1.07784	-1.15811	-0.283063
TRINITY_DN1120_c0_g1	HB-other	-0.754501	-1.1311	0.200146
TRINITY_DN3093_c0_g5	HB-other	-0.358449	-1.00916	0.232279
TRINITY_DN744_c1_g1	HB-other	0.445696	1.04779	0.263208
TRINITY_DN7362_c1_g1	HB-other	-0.753264	-1.16996	0.369021
TRINITY_DN15565_c0_g1	HB-other	-0.100967	-1.5196	0.677774
TRINITY_DN25156_c0_g1	HB-other	-2.1105	-1.96739	0.685634
TRINITY_DN16322_c0_g1	HB-other	0.433554	1.1304	0.726612
TRINITY_DN21921_c1_g3	HB-other	0.195557	1.18643	0.964128
TRINITY_DN3473_c0_g1	HB-other	-1.31083	-1.99062	1.10758
TRINITY_DN14077_c0_g1	HB-other	-0.905329	0.969839	1.16868
TRINITY_DN35191_c0_g1	HB-other	-2.23674	-1.27611	1.64064
TRINITY_DN41023_c0_g1	HB-other	3.15637	4.26831	1.76789
TRINITY_DN32838_c0_g1	HB-other	3.0786	2.74418	2.19704
TRINITY_DN47100_c0_g1	HB-PHD	-0.400357	-0.940203	-4.00006
TRINITY_DN263104_c0_g1	HB-PHD	0.664078	-0.367971	-2.20181
TRINITY_DN17014_c0_g1	HB-PHD	-1.09893	-1.08381	-1.20741
TRINITY_DN19500_c0_g1	HB-PHD	3.29887	-1.67522	4.40424
TRINITY_DN20666_c0_g1	HD-ZIP	1.48553	-4.71766	-3.00126
TRINITY_DN26217_c1_g1	HD-ZIP	-0.120048	-0.380419	-2.28577
TRINITY_DN32590_c1_g1	HD-ZIP	-0.906799	-1.31284	-2.21027
TRINITY_DN5661_c0_g2	HD-ZIP	0.639219	-3.12941	-2.08284
TRINITY_DN45173_c0_g1	HD-ZIP	-0.315159	-2.15959	-2.07876
TRINITY_DN93577_c0_g1	HD-ZIP	0.613284	-0.0936449	-1.98842
TRINITY_DN35940_c0_g1	HD-ZIP	1.47926	-2.16291	-1.83737
TRINITY_DN11945_c0_g1	HD-ZIP	1.51921	-0.888602	-1.69018
TRINITY_DN2383_c2_g2	HD-ZIP	0.804324	-0.734836	-1.65657
TRINITY_DN38665_c0_g1	HD-ZIP	1.47666	0.573641	-1.62886
TRINITY_DN2142_c0_g1	HD-ZIP	0.625651	-0.229095	-1.59217
TRINITY_DN19977_c0_g2	HD-ZIP	-0.442525	-0.503797	-1.39142
TRINITY_DN133800_c0_g2	HD-ZIP	0.552508	-1.09846	-1.3912
TRINITY_DN31285_c0_g1	HD-ZIP	1.27635	0.548282	-1.28805
TRINITY_DN4905_c0_g1	HD-ZIP	-0.606771	-0.997229	-1.2268
TRINITY_DN4815_c2_g1	HD-ZIP	-0.738275	0.939313	-1.20445
TRINITY_DN2128_c1_g3	HD-ZIP	0.192797	-0.743416	-1.14327
TRINITY_DN11850_c0_g1	HD-ZIP	0.165811	-1.52242	-1.04496
TRINITY_DN29019_c0_g1	HD-ZIP	-1.12006	-0.542401	-0.854129
TRINITY_DN3798_c0_g1	HD-ZIP	0.00260684	-1.24773	-0.764856
TRINITY_DN20075_c0_g1	HD-ZIP	0.0232956	-1.27756	-0.748951
TRINITY_DN7015_c2_g1	HD-ZIP	0.0234116	-1.25024	-0.626043
TRINITY_DN5771_c1_g1	HD-ZIP	-1.10581	-1.01575	-0.327027
TRINITY_DN40101_c0_g1	HD-ZIP	1.7414	0.973439	-0.227739
TRINITY_DN15751_c2_g1	HD-ZIP	0.35302	-1.075	-0.111815
TRINITY_DN4123_c0_g2	HD-ZIP	-6.49378	-6.3491	-0.0697223
TRINITY_DN12593_c0_g1	HD-ZIP	-1.32893	-2.63605	-0.0672853
TRINITY_DN4613_c0_g1	HD-ZIP	-3.82334	-3.97679	0.110371
TRINITY_DN20727_c0_g1	HD-ZIP	1.11562	-0.282228	0.13672
TRINITY_DN242922_c0_g1	HD-ZIP	1.56105	-0.853157	0.228587
TRINITY_DN3941_c0_g2	HD-ZIP	0.786644	1.71171	0.241972
TRINITY_DN41907_c0_g2	HD-ZIP	1.18008	0.414965	0.244664
TRINITY_DN66460_c0_g2	HD-ZIP	-4.29289	-5.42035	0.286919
TRINITY_DN214794_c0_g1	HD-ZIP	-1.05915	0.0124057	0.354629
TRINITY_DN2167_c4_g2	HD-ZIP	1.02193	1.35511	0.358948
TRINITY_DN12465_c0_g1	HD-ZIP	-5.36002	-5.55038	0.483459
TRINITY_DN20955_c0_g1	HD-ZIP	1.25641	1.22584	0.581625
TRINITY_DN24720_c0_g1	HD-ZIP	1.1923	0.61801	0.614048
TRINITY_DN7191_c0_g1	HD-ZIP	-2.01134	-1.49056	0.686821
TRINITY_DN143921_c0_g1	HD-ZIP	-0.132773	-2.06226	0.884239
TRINITY_DN97827_c0_g1	HD-ZIP	1.23297	-2.6058	0.969108
TRINITY_DN21744_c0_g1	HD-ZIP	-0.0659225	1.07444	0.986852
TRINITY_DN25200_c0_g1	HD-ZIP	0.377577	-0.806473	1.05615
TRINITY_DN20344_c0_g1	HD-ZIP	-0.384936	0.426824	1.13693
TRINITY_DN99115_c0_g1	HD-ZIP	2.53066	2.72163	1.19704
TRINITY_DN17830_c0_g1	HD-ZIP	0.714841	1.3428	1.3376
TRINITY_DN245239_c0_g1	HD-ZIP	0.778302	-0.845092	1.3511
TRINITY_DN135292_c0_g1	HD-ZIP	0.434097	-1.81268	1.36649
TRINITY_DN24718_c0_g1	HD-ZIP	-2.31617	-0.799996	1.37164
TRINITY_DN22760_c0_g3	HD-ZIP	2.17385	0.707879	1.41262
TRINITY_DN3347_c0_g1	HD-ZIP	-1.65346	-1.53043	1.44029
TRINITY_DN67218_c1_g1	HD-ZIP	-1.56468	-0.119055	1.56983
TRINITY_DN20348_c0_g1	HD-ZIP	1.57678	-0.837971	1.59512
TRINITY_DN66460_c0_g1	HD-ZIP	1.25697	0.548395	1.79501
TRINITY_DN47093_c0_g1	HD-ZIP	1.52792	2.36358	1.9795
TRINITY_DN77179_c0_g1	HD-ZIP	1.01141	1.42919	2.05153
TRINITY_DN14148_c0_g4	HD-ZIP	0.73823	-1.03005	2.25624
TRINITY_DN33709_c0_g1	HD-ZIP	-0.68566	-1.46183	2.52795
TRINITY_DN157307_c0_g2	HD-ZIP	-4.23395	0.833	3.0086
TRINITY_DN14763_c0_g1	HD-ZIP	0.323662	1.47201	3.93009
TRINITY_DN11586_c0_g2	HRT-like	0.278661	1.13021	-0.554336
TRINITY_DN28660_c1_g2	HRT-like	2.06579	2.29352	-0.360733
TRINITY_DN54088_c0_g2	HRT-like	0.61272	1.95154	0.132839
TRINITY_DN54088_c0_g1	HRT-like	-1.02944	-0.230093	0.33619
TRINITY_DN29284_c4_g1	HRT-like	-0.20024	-1.96273	0.477809
TRINITY_DN4021_c4_g1	HSF	-0.0156884	-0.885374	-2.33164
TRINITY_DN1056_c1_g1	HSF	1.17655	0.297813	-2.21305
TRINITY_DN38629_c3_g1	HSF	0.821108	-0.8901	-1.86005
TRINITY_DN12503_c2_g1	HSF	-0.670319	-1.50756	-1.26641
TRINITY_DN1080_c0_g2	HSF	-0.0121023	-1.03691	-1.22564
TRINITY_DN18652_c0_g1	HSF	-0.533953	1.39092	-1.21207
TRINITY_DN929_c0_g1	HSF	0.879923	1.28645	-1.19184
TRINITY_DN1801_c0_g1	HSF	-0.617363	-0.0581191	-1.08366
TRINITY_DN9675_c0_g1	HSF	-0.592594	-2.61209	-1.07666
TRINITY_DN14661_c0_g1	HSF	-2.07394	-2.38705	-0.989539
TRINITY_DN79574_c0_g1	HSF	0.632618	-1.05642	-0.949617
TRINITY_DN85289_c0_g1	HSF	0.017489	-1.09847	-0.939313
TRINITY_DN87024_c0_g1	HSF	1.00072	-0.877083	-0.845715
TRINITY_DN29587_c0_g1	HSF	-0.481685	-1.20054	-0.606484
TRINITY_DN10069_c1_g1	HSF	-2.9243	-4.86039	-0.507012
TRINITY_DN9019_c0_g1	HSF	0.247182	-1.24068	-0.450099
TRINITY_DN7227_c0_g1	HSF	-0.106691	-1.1822	-0.171512
TRINITY_DN18652_c0_g2	HSF	-1.70663	0.311278	-0.113135
TRINITY_DN12584_c0_g1	HSF	-2.45454	-1.35249	0.0935651
TRINITY_DN13183_c0_g1	HSF	0.638602	1.50994	0.297661
TRINITY_DN4808_c0_g1	HSF	-2.15494	-1.15665	0.408832
TRINITY_DN7795_c0_g2	HSF	1.0595	-1.51427	0.866397
TRINITY_DN16777_c0_g1	HSF	1.98733	2.35836	0.872253
TRINITY_DN12741_c0_g1	HSF	-3.90662	-3.45494	0.992514
TRINITY_DN11283_c0_g1	HSF	-0.834699	-4.31251	1.01084
TRINITY_DN7795_c0_g1	HSF	-0.080522	-2.39021	1.08816
TRINITY_DN56376_c0_g1	HSF	0.876719	1.66248	1.29654
TRINITY_DN61540_c0_g1	HSF	3.04561	1.88095	8.72619
TRINITY_DN76718_c0_g1	LBD	-3.71899	-4.99408	-7.02344
TRINITY_DN9292_c0_g1	LBD	-0.996327	-1.53371	-4.21632
TRINITY_DN11812_c0_g2	LBD	-0.71098	-0.93366	-3.74849
TRINITY_DN8138_c0_g1	LBD	-0.6714	-2.19895	-2.55406
TRINITY_DN69750_c0_g1	LBD	-0.417947	-1.68566	-2.35547
TRINITY_DN2139_c0_g1	LBD	-0.360433	-1.26789	-1.6922
TRINITY_DN34868_c0_g1	LBD	0.241879	-2.39264	-1.67443
TRINITY_DN3166_c0_g2	LBD	0.247389	-0.472148	-1.58581
TRINITY_DN29636_c0_g1	LBD	-2.35679	-1.2983	-1.40443
TRINITY_DN250086_c1_g1	LBD	0.310111	-0.0695611	-1.36801
TRINITY_DN114_c1_g2	LBD	-0.135722	-1.17151	-1.36393
TRINITY_DN4362_c0_g1	LBD	0.765057	0.491487	-1.36155
TRINITY_DN54518_c0_g1	LBD	-0.693675	-1.60538	-1.0555
TRINITY_DN17463_c0_g1	LBD	-0.636411	-1.60936	-0.900674
TRINITY_DN134342_c0_g2	LBD	-0.855179	-1.38496	-0.845715
TRINITY_DN3166_c3_g1	LBD	-0.565303	-1.47209	-0.835794
TRINITY_DN14561_c0_g1	LBD	-0.789742	-1.58582	-0.652449
TRINITY_DN24614_c0_g1	LBD	-1.35469	-2.65981	-0.439213
TRINITY_DN3166_c4_g1	LBD	-1.45649	-2.42256	-0.387512
TRINITY_DN1031_c3_g1	LBD	-1.10714	0.512612	-0.367681
TRINITY_DN16276_c0_g1	LBD	-1.25709	-3.15865	-0.315541
TRINITY_DN13901_c0_g2	LBD	-0.604495	-1.26999	-0.299943
TRINITY_DN51023_c0_g1	LBD	-4.76892	-1.93987	-0.296164
TRINITY_DN165265_c0_g1	LBD	-0.759116	-1.13793	-0.224531
TRINITY_DN1572_c0_g1	LBD	-1.37028	-1.93894	-0.0679665
TRINITY_DN29109_c0_g1	LBD	-0.780531	-1.23466	-0.0487148
TRINITY_DN70700_c0_g1	LBD	-1.48993	-1.19112	0.0105825
TRINITY_DN34068_c0_g1	LBD	-6.10644	-4.80801	0.0551361
TRINITY_DN21874_c0_g1	LBD	1.29477	1.09229	0.169036
TRINITY_DN8133_c0_g1	LBD	1.04617	-1.50675	0.228867
TRINITY_DN11827_c0_g1	LBD	-0.895014	-1.93299	0.398967
TRINITY_DN242503_c0_g2	LBD	-2.26301	0.861048	0.417814
TRINITY_DN15129_c0_g1	LBD	-0.69609	-1.94781	0.440882
TRINITY_DN8305_c0_g2	LBD	-1.16927	-0.766046	0.591211
TRINITY_DN1738_c0_g1	LBD	0.196214	1.1289	0.714595
TRINITY_DN511_c0_g1	LBD	-6.1757	-4.99633	0.760139
TRINITY_DN11880_c0_g1	LBD	-0.658926	-1.58037	0.898759
TRINITY_DN16101_c0_g2	LBD	-2.15635	-1.43362	1.13271
TRINITY_DN19235_c0_g1	LBD	0.594379	-0.562419	1.16103
TRINITY_DN8998_c2_g1	LBD	0.260392	0.753044	1.19704
TRINITY_DN38415_c0_g1	LBD	0.958707	0.338311	1.20115
TRINITY_DN42913_c0_g2	LBD	0.276147	1.36337	1.21156
TRINITY_DN34367_c0_g1	LBD	1.65381	0.836124	1.22729
TRINITY_DN14277_c0_g1	LBD	-0.345402	-0.777448	1.27006
TRINITY_DN4404_c1_g1	LBD	0.511479	0.156571	1.29629
TRINITY_DN4498_c0_g1	LBD	1.97409	0.0936818	1.32221
TRINITY_DN20145_c0_g1	LBD	0.690308	0.177067	1.52715
TRINITY_DN25312_c1_g1	LBD	2.58178	2.8583	1.72531
TRINITY_DN33470_c0_g1	LBD	1.96019	0.649241	1.75705
TRINITY_DN124885_c0_g1	LBD	-3.59427	-4.00169	1.84598
TRINITY_DN3204_c2_g1	LBD	0.161021	2.22967	2.40713
TRINITY_DN259067_c0_g1	LBD	-3.83352	-3.23494	2.65436
TRINITY_DN15731_c0_g2	LBD	2.65719	-0.420719	5.05036
TRINITY_DN27088_c0_g1	LSD	0.727874	1.2744	-0.282252
TRINITY_DN24268_c0_g1	LSD	-0.889728	-1.3448	-0.0755493
TRINITY_DN156030_c0_g1	LSD	2.24267	2.59737	0.00233314
TRINITY_DN171855_c0_g1	LSD	1.18597	0.399552	0.501612
TRINITY_DN23750_c0_g1	LSD	-3.75945	-2.14514	1.63891
TRINITY_DN279014_c0_g1	LSD	-0.383075	0.683411	9.71749
TRINITY_DN49451_c0_g2	MIKC_MADS	1.28291	-1.71895	-3.81207
TRINITY_DN65046_c0_g1	MIKC_MADS	1.25159	-0.0948491	-3.12988
TRINITY_DN18573_c0_g2	MIKC_MADS	-1.17384	-0.686927	-1.38806
TRINITY_DN14346_c1_g1	MIKC_MADS	0.771914	0.628422	-1.25499
TRINITY_DN195_c0_g1	MIKC_MADS	0.776206	1.21805	-1.2455
TRINITY_DN22369_c0_g1	MIKC_MADS	-0.18265	1.89798	-1.18285
TRINITY_DN660_c1_g1	MIKC_MADS	-0.288281	-1.02461	-0.951417
TRINITY_DN13736_c0_g1	MIKC_MADS	-0.0993388	1.4394	-0.764908
TRINITY_DN93228_c0_g1	MIKC_MADS	-2.3966	-1.05467	-0.709768
TRINITY_DN103330_c0_g1	MIKC_MADS	-1.97877	-0.28559	-0.45304
TRINITY_DN39830_c0_g1	MIKC_MADS	-1.29298	-2.72381	-0.394418
TRINITY_DN3397_c2_g2	MIKC_MADS	-1.47011	0.288603	-0.341201
TRINITY_DN30063_c0_g1	MIKC_MADS	-0.757615	-1.19695	-0.30489
TRINITY_DN9029_c0_g1	MIKC_MADS	-1.38188	-1.09344	-0.179738
TRINITY_DN156_c1_g1	MIKC_MADS	-0.838387	-1.87892	-0.0904093
TRINITY_DN3673_c0_g1	MIKC_MADS	0.420461	1.12611	0.031537
TRINITY_DN5816_c0_g1	MIKC_MADS	0.519721	-1.93703	0.142061
TRINITY_DN101680_c0_g1	MIKC_MADS	1.05449	1.04651	0.375809
TRINITY_DN4853_c0_g2	MIKC_MADS	0.95892	1.48631	0.469553
TRINITY_DN3638_c0_g1	MIKC_MADS	-1.0417	-1.18473	0.57555
TRINITY_DN58144_c0_g1	MIKC_MADS	0.106943	1.16473	0.646311
TRINITY_DN7494_c0_g2	MIKC_MADS	-0.824937	-1.14972	0.766694
TRINITY_DN21321_c1_g1	MIKC_MADS	0.7072	-0.0605534	1.16818
TRINITY_DN8354_c0_g1	MIKC_MADS	0.167185	0.355662	1.34297
TRINITY_DN19665_c0_g1	MIKC_MADS	1.52388	0.520923	1.40598
TRINITY_DN32800_c0_g1	MIKC_MADS	0.87017	0.378081	1.42863
TRINITY_DN21266_c0_g5	MIKC_MADS	1.49707	1.34562	1.89317
TRINITY_DN57802_c0_g1	MIKC_MADS	-2.42366	-1.09093	2.77679
TRINITY_DN47721_c0_g4	MIKC_MADS	3.0335	1.70788	2.88188
TRINITY_DN21098_c0_g1	MIKC_MADS	0.477217	2.28709	4.31755
TRINITY_DN12308_c1_g1	M-type_MADS	-0.283115	-1.70421	-2.61302
TRINITY_DN62312_c0_g3	M-type_MADS	-1.40759	-2.39035	-2.31657
TRINITY_DN13425_c0_g1	M-type_MADS	0.813979	-0.238661	-2.26965
TRINITY_DN117022_c1_g1	M-type_MADS	-0.695271	-0.68547	-2.20181
TRINITY_DN18844_c1_g2	M-type_MADS	-0.0536897	0.183272	-2.19859
TRINITY_DN35128_c6_g1	M-type_MADS	-1.53533	-4.46496	-2.06881
TRINITY_DN10854_c0_g1	M-type_MADS	-0.559062	-1.59525	-1.70649
TRINITY_DN7970_c0_g1	M-type_MADS	-0.60634	-0.809387	-1.31227
TRINITY_DN60407_c0_g1	M-type_MADS	0.142792	1.65362	-1.28805
TRINITY_DN14687_c0_g1	M-type_MADS	-0.083415	-0.869207	-1.25802
TRINITY_DN18662_c0_g2	M-type_MADS	0.0181482	0.0954171	-1.22581
TRINITY_DN75397_c0_g2	M-type_MADS	-0.229848	-1.66105	-1.15634
TRINITY_DN111643_c0_g3	M-type_MADS	-0.929819	-1.34881	-1.15014
TRINITY_DN24698_c0_g2	M-type_MADS	-2.37759	-6.30966	-1.0263
TRINITY_DN13500_c0_g1	M-type_MADS	-0.000568537	-1.16779	-1.02281
TRINITY_DN8331_c0_g1	M-type_MADS	-0.271676	-1.08182	-0.858776
TRINITY_DN37368_c0_g1	M-type_MADS	2.94137	0.971035	-0.591297
TRINITY_DN210859_c0_g1	M-type_MADS	1.40232	0.0251826	-0.398802
TRINITY_DN10834_c0_g1	M-type_MADS	-1.65366	0.481259	-0.341666
TRINITY_DN104190_c0_g1	M-type_MADS	-0.0529578	-1.01197	-0.334674
TRINITY_DN14979_c1_g2	M-type_MADS	0.941922	-2.36885	0.129434
TRINITY_DN26838_c0_g1	M-type_MADS	1.29614	-1.95206	0.182133
TRINITY_DN2434_c0_g1	M-type_MADS	-0.588102	-1.02775	0.221839
TRINITY_DN21530_c0_g1	M-type_MADS	-0.295074	-1.74562	0.227363
TRINITY_DN19916_c0_g1	M-type_MADS	-2.96385	-1.5071	0.252656
TRINITY_DN24698_c0_g4	M-type_MADS	0.460026	-1.16176	0.341634
TRINITY_DN52088_c0_g1	M-type_MADS	1.04122	0.947488	0.460359
TRINITY_DN2887_c0_g1	M-type_MADS	-1.14188	-0.95388	0.468551
TRINITY_DN17720_c0_g1	M-type_MADS	-0.990839	-1.75544	0.493702
TRINITY_DN8441_c0_g1	M-type_MADS	1.16623	0.996489	0.568926
TRINITY_DN12330_c0_g1	M-type_MADS	-1.38885	0.13258	0.612311
TRINITY_DN23831_c0_g1	M-type_MADS	-0.908229	-1.22857	0.62326
TRINITY_DN74097_c0_g2	M-type_MADS	-3.18434	-0.643229	0.664034
TRINITY_DN18737_c0_g1	M-type_MADS	0.818552	1.04319	0.790507
TRINITY_DN129079_c0_g1	M-type_MADS	2.53683	0.453474	0.871116
TRINITY_DN88494_c0_g1	M-type_MADS	1.85578	1.86273	0.900098
TRINITY_DN169359_c0_g1	M-type_MADS	1.57929	-0.805308	0.989582
TRINITY_DN161702_c0_g1	M-type_MADS	-4.52644	-0.682605	0.994175
TRINITY_DN4198_c0_g1	M-type_MADS	-1.61609	-0.769245	0.994343
TRINITY_DN103354_c0_g1	M-type_MADS	0.351356	-0.126313	1.06729
TRINITY_DN13981_c0_g1	M-type_MADS	-0.457747	0.0894098	1.11461
TRINITY_DN33568_c0_g1	M-type_MADS	1.91983	0.0547625	1.15446
TRINITY_DN57016_c0_g1	M-type_MADS	1.02019	1.72917	1.21252
TRINITY_DN33604_c0_g1	M-type_MADS	-0.612328	0.223901	1.45733
TRINITY_DN53842_c0_g1	M-type_MADS	-0.474183	0.0124057	1.50302
TRINITY_DN144969_c0_g3	M-type_MADS	-1.20222	-2.35101	1.51323
TRINITY_DN57529_c0_g1	M-type_MADS	2.83434	1.47211	1.54402
TRINITY_DN71707_c1_g4	M-type_MADS	2.89943	1.51107	1.62646
TRINITY_DN689_c0_g2	M-type_MADS	-3.58488	-2.57048	1.92978
TRINITY_DN10559_c0_g1	M-type_MADS	3.00095	-0.155582	2.10147
TRINITY_DN2434_c0_g2	M-type_MADS	-1.73253	-1.5338	2.279
TRINITY_DN57592_c0_g1	M-type_MADS	4.10934	4.26404	2.83588
TRINITY_DN12473_c0_g1	NF-X1	-1.77946	-0.968226	0.0936012
TRINITY_DN7823_c0_g1	NF-X1	-0.417364	1.03465	0.141826
TRINITY_DN162921_c0_g1	NF-X1	-1.29241	0.394069	1.01442
TRINITY_DN1220_c1_g1	NF-X1	0.0596833	-0.459864	1.07409
TRINITY_DN40577_c0_g1	NF-YA	-0.271142	-1.58474	-1.45784
TRINITY_DN120718_c0_g1	NF-YA	0.705101	-0.988258	-1.14747
TRINITY_DN9461_c0_g1	NF-YA	-0.495318	-2.54399	-0.443075
TRINITY_DN38462_c0_g1	NF-YA	0.210813	-2.31868	0.267632
TRINITY_DN52606_c0_g1	NF-YA	1.08909	0.941602	0.336798
TRINITY_DN4391_c0_g1	NF-YA	0.595398	1.27523	0.354162
TRINITY_DN71940_c0_g1	NF-YA	0.0621798	2.49013	0.576096
TRINITY_DN5971_c1_g1	NF-YA	-0.668929	-0.298103	1.26019
TRINITY_DN46485_c0_g1	NF-YA	-1.55461	-0.3126	1.60002
TRINITY_DN1978_c0_g2	NF-YB	0.0891133	-0.619195	-2.5225
TRINITY_DN54243_c0_g2	NF-YB	0.309351	-0.934445	-1.98546
TRINITY_DN1688_c0_g3	NF-YB	0.764849	0.802916	-1.59362
TRINITY_DN27038_c0_g1	NF-YB	0.129143	0.0326155	-1.57333
TRINITY_DN808_c2_g1	NF-YB	0.209594	-0.522409	-1.31064
TRINITY_DN22956_c0_g1	NF-YB	-1.0871	-3.89249	-0.798295
TRINITY_DN32993_c0_g2	NF-YB	-1.37031	-2.38971	-0.683315
TRINITY_DN20366_c0_g1	NF-YB	-1.3684	-1.25535	-0.576653
TRINITY_DN6015_c0_g1	NF-YB	-1.44317	1.57216	-0.30333
TRINITY_DN138343_c0_g1	NF-YB	-1.02017	-2.79965	-0.196582
TRINITY_DN7738_c1_g1	NF-YB	-0.537755	1.2803	-0.11046
TRINITY_DN3043_c1_g1	NF-YB	0.170118	-1.03424	-0.107274
TRINITY_DN28561_c1_g1	NF-YB	-1.57928	-0.646904	-0.0754215
TRINITY_DN267536_c0_g1	NF-YB	0.993223	-1.30454	0.0841326
TRINITY_DN4086_c0_g1	NF-YB	-1.07075	-0.723977	0.137918
TRINITY_DN61134_c0_g1	NF-YB	1.13601	-0.343832	0.139109
TRINITY_DN125116_c2_g1	NF-YB	-2.56235	-1.60392	0.151714
TRINITY_DN19273_c0_g1	NF-YB	-1.39117	0.0132194	0.567001
TRINITY_DN30902_c0_g1	NF-YB	1.31943	-0.952875	0.746714
TRINITY_DN5549_c0_g1	NF-YB	-0.854202	-2.11411	1.01076
TRINITY_DN3559_c0_g1	NF-YB	0.0784605	0.345814	1.14964
TRINITY_DN46261_c0_g1	NF-YB	0.082282	-1.27043	1.76181
TRINITY_DN12335_c0_g1	NF-YC	0.417974	-0.150507	-2.5396
TRINITY_DN20774_c2_g1	NF-YC	-1.39776	-1.42079	-2.40426
TRINITY_DN24466_c2_g1	NF-YC	0.170231	-0.0543005	-2.22453
TRINITY_DN112083_c0_g1	NF-YC	-0.696005	-0.181126	-2.09205
TRINITY_DN5075_c0_g1	NF-YC	-2.31566	-1.98177	-1.85453
TRINITY_DN54749_c1_g2	NF-YC	-0.766272	-3.34883	-1.73581
TRINITY_DN218714_c0_g1	NF-YC	0.531822	-0.417384	-1.58834
TRINITY_DN16768_c1_g1	NF-YC	-0.248762	-0.738832	-1.31558
TRINITY_DN27856_c0_g1	NF-YC	-1.87183	-1.04361	-1.25465
TRINITY_DN20432_c0_g1	NF-YC	0.506272	0.935983	-1.23909
TRINITY_DN34204_c0_g2	NF-YC	0.229688	1.00204	-0.884382
TRINITY_DN11084_c0_g1	NF-YC	-1.4309	-0.796506	-0.85731
TRINITY_DN3680_c1_g1	NF-YC	-0.445199	-1.02207	-0.449679
TRINITY_DN167100_c0_g1	NF-YC	1.94541	-0.982553	-0.383697
TRINITY_DN26669_c0_g2	NF-YC	-2.17592	1.44823	-0.176476
TRINITY_DN65828_c0_g1	NF-YC	-0.389324	1.40067	-0.127697
TRINITY_DN25896_c0_g1	NF-YC	2.48952	4.03991	0.00233314
TRINITY_DN21832_c0_g4	NF-YC	0.492503	1.13649	0.0372517
TRINITY_DN30256_c0_g1	NF-YC	-1.6465	0.385951	0.487888
TRINITY_DN151138_c0_g2	NF-YC	-0.516298	-2.16097	0.5075
TRINITY_DN16894_c0_g1	NF-YC	-1.0448	1.52235	0.748559
TRINITY_DN6940_c3_g1	NF-YC	1.32896	-0.33209	0.795309
TRINITY_DN19884_c0_g1	NF-YC	2.4313	1.62604	1.25434
TRINITY_DN23087_c0_g2	NF-YC	-1.15388	-1.45113	1.4797
TRINITY_DN50309_c0_g1	NF-YC	2.90862	4.10897	3.90724
TRINITY_DN12069_c0_g1	Nin-like	-0.62378	-1.69399	-2.89087
TRINITY_DN92924_c0_g1	Nin-like	-3.30529	-1.84073	-2.82566
TRINITY_DN2383_c2_g1	Nin-like	0.526533	-0.369016	-1.72196
TRINITY_DN25513_c0_g2	Nin-like	-0.825426	-1.55369	-1.53725
TRINITY_DN61216_c0_g1	Nin-like	2.89105	1.25438	0.154285
TRINITY_DN78119_c0_g1	Nin-like	1.50637	0.0544592	0.179238
TRINITY_DN64564_c1_g1	Nin-like	0.813698	-2.04447	0.693234
TRINITY_DN29249_c0_g1	Nin-like	2.75138	2.01241	1.03181
TRINITY_DN186339_c1_g1	Nin-like	1.07371	0.796021	1.09483
TRINITY_DN55962_c0_g2	Nin-like	1.04409	2.27763	2.45249
TRINITY_DN237691_c0_g1	Nin-like	0.00955026	1.86735	2.52849
TRINITY_DN20540_c0_g1	Nin-like	3.35572	-1.80148	3.18753
TRINITY_DN51169_c0_g2	Nin-like	0.161825	0.476648	3.37732
TRINITY_DN32089_c0_g1	Nin-like	2.50932	-1.36077	3.44928
TRINITY_DN23194_c0_g1	Nin-like	2.47802	1.91762	3.45788
TRINITY_DN125421_c0_g1	RAV	-0.939297	-1.40658	-1.87915
TRINITY_DN1340_c1_g1	RAV	-0.0392651	-1.2991	-0.7211
TRINITY_DN14651_c0_g1	RAV	-1.13449	-3.97396	-0.67912
TRINITY_DN159500_c0_g1	RAV	-1.59214	-1.12192	-0.146107
TRINITY_DN57700_c0_g2	RAV	-0.70168	-2.03708	0.196753
TRINITY_DN147628_c0_g1	RAV	0.196235	1.00771	0.368717
TRINITY_DN33473_c0_g1	S1Fa-like	0.183156	-0.086972	-1.78371
TRINITY_DN9955_c0_g1	S1Fa-like	-0.579249	-1.30506	-0.143455
TRINITY_DN4948_c0_g1	S1Fa-like	0.134756	-1.54864	0.446981
TRINITY_DN28341_c1_g1	S1Fa-like	0.785296	1.55119	0.655608
TRINITY_DN850_c1_g3	S1Fa-like	-0.0213827	-1.04628	1.10985
TRINITY_DN59120_c0_g1	S1Fa-like	-1.65609	-1.22577	1.13943
TRINITY_DN13989_c0_g1	S1Fa-like	-0.292968	-1.58643	1.16873
TRINITY_DN37754_c0_g2	S1Fa-like	-0.434108	-3.06415	1.17858
TRINITY_DN21406_c0_g1	S1Fa-like	-1.5032	1.58016	1.39232
TRINITY_DN6129_c0_g1	S1Fa-like	-2.42662	-2.0177	1.84739
TRINITY_DN37782_c0_g1	SAP	0.754086	-1.92131	-0.804379
TRINITY_DN11385_c0_g1	SBP	-0.929587	-1.44004	-2.6522
TRINITY_DN137365_c2_g1	SBP	-1.85824	-0.547279	-1.70202
TRINITY_DN28946_c0_g1	SBP	-0.435035	-0.740858	-1.40484
TRINITY_DN47340_c0_g1	SBP	-1.00753	-1.7324	-1.20023
TRINITY_DN20829_c0_g1	SBP	-0.783492	-1.40602	-1.07773
TRINITY_DN35286_c0_g1	SBP	-1.07769	-0.289649	-1.05208
TRINITY_DN39172_c0_g1	SBP	-3.10895	-1.52327	-0.991595
TRINITY_DN99419_c0_g2	SBP	-0.325213	-3.85507	-0.798253
TRINITY_DN19988_c0_g1	SBP	-0.281376	-1.26051	-0.785992
TRINITY_DN70909_c0_g1	SBP	-2.09873	-1.62073	-0.456173
TRINITY_DN27513_c0_g1	SBP	1.05365	0.552471	-0.298281
TRINITY_DN117327_c0_g2	SBP	-0.297931	-1.39456	-0.271844
TRINITY_DN19685_c0_g1	SBP	-3.47406	-7.27497	-0.264367
TRINITY_DN27705_c0_g2	SBP	1.41922	0.387774	0.0478824
TRINITY_DN15768_c0_g1	SBP	-1.12062	-1.03439	0.510252
TRINITY_DN20653_c0_g1	SBP	1.1055	0.700174	0.915446
TRINITY_DN245085_c1_g1	SBP	-0.483042	-1.60945	1.17134
TRINITY_DN2080_c0_g1	SBP	-0.179922	0.444823	1.62496
TRINITY_DN94440_c0_g1	SBP	0.59627	0.960892	2.01766
TRINITY_DN77232_c0_g1	SBP	-0.368394	-1.50122	2.14015
TRINITY_DN1676_c1_g1	SBP	0.415843	0.296119	2.80613
TRINITY_DN35603_c0_g1	SBP	0.145983	1.65207	4.91067
TRINITY_DN24337_c0_g2	SRS	1.04561	4.18397	-0.0819443
TRINITY_DN27780_c0_g1	SRS	-0.122114	1.02461	0.647911
TRINITY_DN45535_c0_g1	SRS	0.765828	0.65418	1.52834
TRINITY_DN27884_c0_g1	STAT	1.53587	0.0767968	-3.15162
TRINITY_DN11044_c0_g1	STAT	-1.22691	-3.65931	0.639937
TRINITY_DN29092_c0_g1	STAT	0.411715	0.263564	1.01909
TRINITY_DN2480_c0_g1	STAT	-0.0703835	0.411124	1.14812
TRINITY_DN2528_c1_g1	STAT	-0.22061	0.577221	1.16046
TRINITY_DN2480_c0_g2	STAT	-0.12497	-1.5311	1.87814
TRINITY_DN14841_c0_g1	STAT	-0.715156	-3.23509	3.13917
TRINITY_DN21499_c1_g1	TALE	-0.794678	-0.577134	-2.42794
TRINITY_DN45138_c0_g3	TALE	-0.958315	-3.7028	-1.44813
TRINITY_DN14166_c0_g1	TALE	-0.182755	-1.45015	-1.2029
TRINITY_DN9692_c0_g1	TALE	-0.129176	-0.407785	-1.05091
TRINITY_DN38466_c0_g1	TALE	-0.416597	-1.40399	-0.719171
TRINITY_DN7602_c0_g1	TALE	0.0717261	1.51677	-0.2963
TRINITY_DN3932_c1_g1	TALE	-0.173074	-1.35683	-0.140133
TRINITY_DN10447_c0_g1	TALE	-1.80643	-0.944913	0.249324
TRINITY_DN1002_c0_g1	TALE	-2.55705	-2.95876	0.472033
TRINITY_DN6205_c2_g1	TALE	-1.52696	-4.82274	0.942755
TRINITY_DN37532_c0_g1	TALE	1.04835	2.20701	2.64565
TRINITY_DN79_c3_g2	TCP	0.907231	-1.8264	-3.625
TRINITY_DN38570_c0_g2	TCP	-1.93375	-2.17911	-3.62253
TRINITY_DN54882_c1_g2	TCP	-0.56206	-1.73851	-3.00126
TRINITY_DN6068_c0_g1	TCP	0.0996876	-0.131568	-2.72518
TRINITY_DN46637_c0_g1	TCP	0.248361	1.14962	-2.35019
TRINITY_DN57286_c2_g2	TCP	-0.43282	-3.45155	-2.33306
TRINITY_DN33383_c0_g1	TCP	0.510269	-1.36541	-2.32176
TRINITY_DN4828_c3_g1	TCP	0.00220665	-0.29972	-2.17814
TRINITY_DN31261_c0_g1	TCP	0.0096975	-0.955971	-2.05623
TRINITY_DN15391_c2_g1	TCP	0.315845	-0.0490071	-2.03208
TRINITY_DN90908_c0_g1	TCP	-0.279725	-1.17608	-2.00899
TRINITY_DN35171_c0_g2	TCP	0.0679877	-0.425678	-1.98596
TRINITY_DN135983_c0_g2	TCP	-2.43898	-0.360275	-1.88829
TRINITY_DN104046_c0_g1	TCP	-0.363286	-0.92356	-1.87777
TRINITY_DN7203_c0_g1	TCP	-0.777742	-1.23879	-1.70593
TRINITY_DN3228_c0_g2	TCP	-0.329306	-0.837847	-1.57722
TRINITY_DN46616_c0_g1	TCP	-1.06078	-0.958753	-1.52567
TRINITY_DN80548_c1_g2	TCP	-2.56468	-1.51351	-1.4127
TRINITY_DN111253_c0_g1	TCP	-0.380159	0.405034	-1.39148
TRINITY_DN58763_c0_g1	TCP	-0.786323	-1.71984	-1.33834
TRINITY_DN13402_c2_g3	TCP	-1.1787	-1.41022	-1.30348
TRINITY_DN125114_c0_g1	TCP	-1.18308	-1.8777	-1.28011
TRINITY_DN29086_c0_g1	TCP	-0.0946461	-2.50062	-1.27211
TRINITY_DN75404_c0_g1	TCP	0.293612	-0.801682	-1.24006
TRINITY_DN27357_c0_g1	TCP	1.01848	-0.987481	-1.21687
TRINITY_DN151752_c0_g1	TCP	0.540365	-0.222357	-1.16034
TRINITY_DN66792_c2_g1	TCP	0.12056	-0.217163	-1.12822
TRINITY_DN26336_c0_g1	TCP	0.740359	-1.32659	-1.10827
TRINITY_DN8129_c2_g2	TCP	0.481278	1.70888	-1.08194
TRINITY_DN137878_c0_g1	TCP	0.352696	-0.701051	-1.04009
TRINITY_DN113574_c0_g1	TCP	0.220278	-0.688019	-1.02801
TRINITY_DN83294_c0_g1	TCP	-0.495315	-1.55298	-1.01138
TRINITY_DN38600_c5_g1	TCP	2.01228	0.955529	-0.988365
TRINITY_DN55101_c0_g1	TCP	0.573265	-1.98255	-0.85491
TRINITY_DN96143_c1_g2	TCP	-0.157472	-1.14328	-0.804298
TRINITY_DN32590_c0_g1	TCP	0.955795	1.37669	-0.804016
TRINITY_DN171373_c0_g1	TCP	0.335962	-1.16188	-0.748315
TRINITY_DN39043_c0_g1	TCP	-2.77183	-1.40128	-0.725475
TRINITY_DN223395_c0_g3	TCP	-2.40126	-2.21726	-0.625709
TRINITY_DN73494_c0_g1	TCP	-0.370385	-3.72111	-0.595352
TRINITY_DN57409_c0_g1	TCP	1.06909	-0.238981	-0.594535
TRINITY_DN46846_c1_g1	TCP	1.34187	2.13015	-0.593829
TRINITY_DN102999_c0_g3	TCP	1.40583	-0.86945	-0.451509
TRINITY_DN82775_c0_g2	TCP	0.0411757	-1.22268	-0.428047
TRINITY_DN27492_c0_g1	TCP	1.19144	0.729873	-0.418002
TRINITY_DN94327_c0_g4	TCP	-2.22886	0.786421	-0.395721
TRINITY_DN56771_c0_g1	TCP	2.49485	-1.50122	-0.386124
TRINITY_DN230915_c0_g1	TCP	0.569837	-2.37384	-0.330202
TRINITY_DN38365_c1_g1	TCP	-1.09586	-1.5552	-0.316813
TRINITY_DN20727_c0_g2	TCP	-0.292629	-1.19048	-0.255685
TRINITY_DN9110_c1_g1	TCP	-0.445272	-1.96582	-0.254203
TRINITY_DN30189_c2_g1	TCP	0.00573258	-1.1528	-0.17896
TRINITY_DN20847_c0_g1	TCP	0.756882	-1.40571	-0.142873
TRINITY_DN16375_c0_g1	TCP	0.50161	-3.83146	-0.140153
TRINITY_DN22245_c0_g1	TCP	0.483939	1.05507	-0.0968593
TRINITY_DN51846_c1_g1	TCP	-2.79228	0.0309412	0.042265
TRINITY_DN48024_c0_g3	TCP	0.870798	-1.08434	0.113407
TRINITY_DN59165_c0_g2	TCP	1.46562	0.714675	0.132839
TRINITY_DN42584_c0_g1	TCP	1.48511	0.65092	0.133117
TRINITY_DN200607_c0_g1	TCP	3.03937	2.13838	0.154285
TRINITY_DN214106_c1_g1	TCP	1.162	0.837107	0.195984
TRINITY_DN13651_c0_g1	TCP	1.65922	0.694609	0.250918
TRINITY_DN61148_c1_g1	TCP	-0.140076	-1.063	0.328788
TRINITY_DN25191_c0_g1	TCP	-0.863208	-1.05193	0.329819
TRINITY_DN40464_c0_g1	TCP	1.11433	-0.519189	0.342701
TRINITY_DN8280_c0_g2	TCP	-1.40471	-1.09793	0.349766
TRINITY_DN16780_c0_g1	TCP	-5.03165	-7.24565	0.360181
TRINITY_DN31873_c0_g1	TCP	1.04803	0.348251	0.382607
TRINITY_DN146239_c0_g2	TCP	-0.697639	-2.23018	0.423606
TRINITY_DN55700_c0_g2	TCP	0.751597	2.08012	0.538889
TRINITY_DN24464_c0_g4	TCP	1.43244	1.08269	0.54828
TRINITY_DN55350_c0_g3	TCP	-0.412701	2.04153	0.680875
TRINITY_DN122812_c0_g1	TCP	1.56304	1.54634	0.734331
TRINITY_DN7735_c0_g3	TCP	-1.34316	-0.129946	0.870413
TRINITY_DN24157_c0_g1	TCP	-1.29446	-1.25608	0.885238
TRINITY_DN56988_c0_g1	TCP	2.15662	1.94812	0.887854
TRINITY_DN52363_c0_g1	TCP	0.637752	0.360127	1.00426
TRINITY_DN114088_c0_g3	TCP	-0.438979	1.63972	1.11171
TRINITY_DN22028_c0_g3	TCP	-0.0233526	0.452256	1.1599
TRINITY_DN262647_c0_g1	TCP	0.332562	0.0613609	1.16015
TRINITY_DN109398_c0_g1	TCP	1.57937	-0.550783	1.22181
TRINITY_DN66576_c0_g1	TCP	1.94395	-0.330585	1.23856
TRINITY_DN156_c0_g2	TCP	0.438638	0.0449476	1.25356
TRINITY_DN10090_c0_g1	TCP	-1.14357	-0.563214	1.26567
TRINITY_DN28646_c0_g1	TCP	0.08124	-1.11905	1.32426
TRINITY_DN35249_c0_g2	TCP	1.75857	1.15123	1.35426
TRINITY_DN48995_c2_g1	TCP	1.44298	2.17967	1.35732
TRINITY_DN1412_c0_g3	TCP	0.52986	0.322406	1.37908
TRINITY_DN28776_c0_g1	TCP	1.04758	-0.428749	1.42975
TRINITY_DN206677_c0_g1	TCP	0.331601	0.0793439	1.46854
TRINITY_DN102921_c0_g1	TCP	2.09611	-0.715324	1.48116
TRINITY_DN27357_c0_g2	TCP	2.0055	-0.492235	1.58717
TRINITY_DN124140_c0_g1	TCP	2.2524	2.20701	1.5873
TRINITY_DN120914_c0_g2	TCP	-0.780744	0.325217	1.58795
TRINITY_DN18773_c6_g1	TCP	1.29685	-0.394819	1.59086
TRINITY_DN13786_c0_g1	TCP	1.0899	-0.979676	1.59141
TRINITY_DN48995_c3_g1	TCP	1.08017	-0.494971	1.721
TRINITY_DN154148_c0_g1	TCP	2.41732	0.0547625	1.78095
TRINITY_DN8325_c1_g2	TCP	-1.80561	-1.65891	1.86775
TRINITY_DN7767_c0_g1	TCP	0.426923	0.901528	1.91806
TRINITY_DN42064_c0_g1	TCP	1.72572	2.53297	2.23856
TRINITY_DN66898_c0_g1	TCP	2.46686	1.51107	2.31531
TRINITY_DN22503_c0_g3	TCP	1.54771	1.4227	2.43916
TRINITY_DN62705_c0_g1	TCP	-1.43898	-0.965821	3.5194
TRINITY_DN10710_c0_g2	TCP	-2.52505	0.444629	3.80925
TRINITY_DN58261_c0_g1	Trihelix	-6.63256	-6.94858	-6.87479
TRINITY_DN38195_c0_g1	Trihelix	0.0765817	-1.72592	-3.00711
TRINITY_DN177107_c0_g1	Trihelix	-3.32295	-1.55303	-2.76536
TRINITY_DN26025_c0_g1	Trihelix	-0.992342	-1.54568	-2.34573
TRINITY_DN10008_c0_g1	Trihelix	0.573806	0.590943	-2.27645
TRINITY_DN12165_c0_g1	Trihelix	-0.15996	-0.74867	-2.23139
TRINITY_DN92296_c0_g1	Trihelix	0.984588	-0.264067	-2.12825
TRINITY_DN18545_c5_g1	Trihelix	-0.442325	0.556295	-1.98408
TRINITY_DN2314_c0_g1	Trihelix	0.184117	0.403546	-1.90474
TRINITY_DN37389_c0_g1	Trihelix	0.387595	0.0620057	-1.85035
TRINITY_DN32169_c0_g1	Trihelix	-0.441511	-2.84313	-1.77376
TRINITY_DN28290_c0_g1	Trihelix	0.903873	-0.00865983	-1.77044
TRINITY_DN18567_c4_g1	Trihelix	-0.70784	-1.25166	-1.7627
TRINITY_DN96538_c0_g1	Trihelix	-1.06716	0.408225	-1.54585
TRINITY_DN58005_c0_g1	Trihelix	0.170231	-0.0356525	-1.28289
TRINITY_DN13307_c0_g1	Trihelix	-0.84683	-1.08572	-1.27319
TRINITY_DN43096_c0_g1	Trihelix	-1.49824	1.63275	-1.21348
TRINITY_DN47647_c1_g2	Trihelix	-1.79437	-1.33868	-1.17134
TRINITY_DN77847_c0_g1	Trihelix	-0.40464	-0.823955	-1.11393
TRINITY_DN22111_c0_g1	Trihelix	-0.569942	-0.983692	-1.10237
TRINITY_DN45200_c0_g2	Trihelix	-0.48743	-0.863058	-1.03438
TRINITY_DN31845_c0_g1	Trihelix	0.450283	-1.91179	-1.01124
TRINITY_DN147142_c0_g1	Trihelix	0.665298	-1.82168	-1.00737
TRINITY_DN27334_c0_g6	Trihelix	-1.48831	-1.08225	-0.993159
TRINITY_DN35384_c0_g1	Trihelix	-0.837219	-1.50523	-0.992409
TRINITY_DN11892_c0_g1	Trihelix	0.350067	-1.51641	-0.84515
TRINITY_DN126006_c0_g2	Trihelix	-1.35319	-1.35943	-0.84294
TRINITY_DN134436_c0_g1	Trihelix	-1.08932	-0.521638	-0.685045
TRINITY_DN5509_c2_g1	Trihelix	0.192817	-1.41168	-0.578473
TRINITY_DN5688_c0_g1	Trihelix	-3.35395	-5.75726	-0.176704
TRINITY_DN6805_c3_g1	Trihelix	1.13556	0.593613	-0.0457379
TRINITY_DN9098_c0_g2	Trihelix	-2.76413	1.36491	0.147423
TRINITY_DN71600_c1_g1	Trihelix	2.03773	2.5548	0.154285
TRINITY_DN22855_c0_g1	Trihelix	0.480919	-2.80908	0.198381
TRINITY_DN90546_c0_g1	Trihelix	-2.73717	-2.24985	0.2044
TRINITY_DN274395_c0_g1	Trihelix	0.794142	-2.33059	0.248454
TRINITY_DN25820_c0_g1	Trihelix	-2.29227	-3.91445	0.313786
TRINITY_DN15712_c0_g1	Trihelix	-1.22025	-0.85056	0.320779
TRINITY_DN9098_c0_g1	Trihelix	-3.14734	-1.41882	0.382582
TRINITY_DN12749_c2_g2	Trihelix	-2.73226	-2.33988	0.597916
TRINITY_DN77668_c0_g1	Trihelix	-1.17395	-2.49719	0.622283
TRINITY_DN39863_c0_g2	Trihelix	0.199501	1.30224	0.661596
TRINITY_DN19298_c0_g1	Trihelix	-1.60615	-0.765889	0.855874
TRINITY_DN134256_c0_g1	Trihelix	0.82138	-1.0112	0.885905
TRINITY_DN20904_c0_g1	Trihelix	-1.36998	-1.57103	0.888678
TRINITY_DN33342_c0_g1	Trihelix	-0.573077	0.958032	1.03181
TRINITY_DN233878_c0_g1	Trihelix	-0.605383	-0.802184	1.04494
TRINITY_DN5557_c0_g2	Trihelix	-0.804105	1.49395	1.06163
TRINITY_DN18275_c0_g1	Trihelix	-2.02394	-0.5302	1.18228
TRINITY_DN34525_c1_g1	Trihelix	1.62713	0.144149	1.23293
TRINITY_DN2337_c0_g1	Trihelix	-0.382294	-0.325554	1.25053
TRINITY_DN23998_c0_g1	Trihelix	2.11433	2.12768	1.34815
TRINITY_DN31291_c0_g1	Trihelix	0.746658	0.445562	1.46508
TRINITY_DN21720_c0_g1	Trihelix	-0.829948	1.50749	1.49966
TRINITY_DN4367_c0_g1	Trihelix	-0.916516	-1.75093	1.70568
TRINITY_DN153431_c0_g1	Trihelix	0.618038	1.21219	1.7313
TRINITY_DN75767_c0_g2	Trihelix	-4.01892	-0.32812	1.78451
TRINITY_DN25504_c0_g1	Trihelix	0.253296	0.904717	1.91496
TRINITY_DN13584_c0_g1	Trihelix	-1.65549	-1.19079	2.08581
TRINITY_DN198118_c0_g1	Trihelix	1.27866	0.980646	2.09759
TRINITY_DN6717_c0_g1	Trihelix	1.40107	1.69539	2.33113
TRINITY_DN76741_c0_g1	Trihelix	0.559101	-0.206075	2.62487
TRINITY_DN23976_c0_g1	Trihelix	-2.41474	0.0238125	2.93725
TRINITY_DN169519_c0_g1	Trihelix	1.46992	0.597368	3.02907
TRINITY_DN51529_c0_g1	Trihelix	0.426923	3.07743	3.16231
TRINITY_DN4367_c1_g1	Trihelix	-0.316174	1.1435	11.2898
TRINITY_DN46707_c0_g2	VOZ	-1.30655	-1.52369	-3.89791
TRINITY_DN46707_c0_g1	VOZ	-1.89366	2.40684	2.90398
TRINITY_DN23_c0_g1	Whirly	-1.08692	-2.06726	-0.59012
TRINITY_DN14307_c1_g1	Whirly	-2.93682	-3.57838	0.494831
TRINITY_DN111576_c0_g1	Whirly	-0.392908	1.18258	0.670666
TRINITY_DN263514_c0_g1	Whirly	-2.86707	-3.94092	0.867377
TRINITY_DN87301_c0_g1	Whirly	-0.611047	-0.737326	1.1375
TRINITY_DN18403_c0_g2	Whirly	-0.0111467	0.996886	2.19355
TRINITY_DN26619_c0_g1	WOX	1.3703	-1.30712	-1.29293
TRINITY_DN11846_c0_g1	WOX	-0.59451	-0.547104	-1.09618
TRINITY_DN73364_c0_g1	WOX	-0.24482	-2.60885	-0.204818
TRINITY_DN3397_c1_g1	WOX	-1.33174	-2.18429	0.272791
TRINITY_DN28697_c0_g1	WOX	0.237669	1.06092	0.330287
TRINITY_DN153296_c0_g1	WOX	-1.07048	-0.549747	0.58517
TRINITY_DN37845_c1_g1	YABBY	-0.39809	-0.0117926	-2.42814
TRINITY_DN24603_c0_g1	YABBY	-1.40248	-1.90308	-2.03628
TRINITY_DN384_c0_g1	YABBY	-1.11984	-0.0653258	-1.63209
TRINITY_DN11665_c0_g1	YABBY	-1.73713	-2.63367	-0.388946
TRINITY_DN24248_c0_g1	YABBY	3.66738	2.65544	0.111707
TRINITY_DN10818_c1_g1	YABBY	-3.40416	-2.06379	2.30583
TRINITY_DN172408_c0_g2	ZF-HD	-2.0692	0.492904	-2.58109
TRINITY_DN5789_c0_g1	ZF-HD	-0.259789	-2.66233	-1.59211
TRINITY_DN123904_c2_g2	ZF-HD	0.0805054	2.3755	-1.49375
TRINITY_DN57567_c0_g1	ZF-HD	-0.665405	-0.88895	-1.17026
TRINITY_DN29079_c0_g1	ZF-HD	0.816173	-0.552849	-1.09332
TRINITY_DN74950_c0_g1	ZF-HD	-1.51872	-0.987594	-1.08194
TRINITY_DN36029_c0_g1	ZF-HD	1.38567	0.0739506	-0.968659
TRINITY_DN172408_c0_g3	ZF-HD	1.38685	1.82667	-0.884382
TRINITY_DN39530_c0_g7	ZF-HD	-0.316174	1.45723	-0.761437
TRINITY_DN22918_c0_g2	ZF-HD	-0.161298	-1.83884	-0.675342
TRINITY_DN38074_c1_g1	ZF-HD	-0.356433	-1.1066	-0.609291
TRINITY_DN113988_c0_g1	ZF-HD	-0.988815	-1.41583	-0.371162
TRINITY_DN82170_c0_g1	ZF-HD	-0.489481	-1.04168	-0.344814
TRINITY_DN48321_c2_g2	ZF-HD	0.15549	-1.25076	-0.181083
TRINITY_DN52158_c0_g1	ZF-HD	-0.128561	-1.60797	-0.0175132
TRINITY_DN11629_c1_g1	ZF-HD	0.757662	1.1633	0.102505
TRINITY_DN173869_c0_g1	ZF-HD	1.70286	2.12292	0.154285
TRINITY_DN86716_c0_g2	ZF-HD	-0.343246	-2.53461	0.161247
TRINITY_DN147296_c0_g3	ZF-HD	-1.32132	-0.57159	0.228293
TRINITY_DN71604_c0_g1	ZF-HD	2.02431	0.1435	0.296917
TRINITY_DN92584_c0_g1	ZF-HD	0.436941	-2.1887	0.698051
TRINITY_DN61983_c0_g1	ZF-HD	0.143474	-1.13779	0.770531
TRINITY_DN104718_c0_g1	ZF-HD	-0.402323	-0.459854	1.06625
TRINITY_DN1212_c2_g4	ZF-HD	-0.541822	0.435285	1.08439
TRINITY_DN45377_c0_g1	ZF-HD	1.09625	0.707879	1.15429
TRINITY_DN19490_c0_g1	ZF-HD	-0.34516	0.716934	1.16706
TRINITY_DN136590_c0_g1	ZF-HD	-0.149518	-1.87422	1.18183
TRINITY_DN42570_c0_g1	ZF-HD	2.55893	2.63972	1.19598
TRINITY_DN20129_c1_g1	ZF-HD	-0.573077	-0.0738906	1.1979
TRINITY_DN20374_c0_g1	ZF-HD	-0.411025	-0.334103	1.34801
TRINITY_DN84978_c0_g1	ZF-HD	2.05009	1.75973	1.55154
TRINITY_DN201067_c2_g2	ZF-HD	2.00692	1.50213	1.61363
TRINITY_DN145411_c0_g1	ZF-HD	0.481278	1.48649	1.64565
TRINITY_DN108613_c0_g1	ZF-HD	1.69923	0.368922	1.84929
TRINITY_DN177641_c0_g1	ZF-HD	1.02028	0.0124057	1.98172
TRINITY_DN9402_c0_g1	ZF-HD	0.525817	2.77328	2.84851
TRINITY_DN215615_c1_g1	ZF-HD	1.67543	0.254377	3.02234

## Sheet: AP
ID	TF name	Stem/Rhizome	Leaf/Rhizome	Flower/Rhizome
TRINITY_DN441_c0_g2	AP2	-1.02046	-2.27983	-3.42847
TRINITY_DN3205_c3_g1	AP2	-1.22428	-2.25464	-3.37816
TRINITY_DN3205_c3_g2	AP2	-0.771639	-2.17184	-3.15386
TRINITY_DN70845_c0_g1	AP2	-4.65615	-5.8131	-2.57991
TRINITY_DN27170_c0_g1	AP2	0.130924	-1.41964	-2.04645
TRINITY_DN235_c4_g1	AP2	-1.37055	-1.58929	-1.51656
TRINITY_DN1116_c0_g1	AP2	-0.109811	-1.1592	-0.682943
TRINITY_DN16346_c0_g1	AP2	-0.636689	-1.33158	-0.287338
TRINITY_DN214724_c0_g1	AP2	-0.928156	-1.27894	-0.183611
TRINITY_DN2089_c0_g3	AP2	-0.699025	-1.70984	-0.156902
TRINITY_DN923_c0_g2	AP2	0.0213745	1.1893	-0.0293743
TRINITY_DN26992_c0_g1	AP2	-1.5032	1.59899	0.0116346
TRINITY_DN144710_c0_g2	AP2	-0.0968736	1.08913	0.12075
TRINITY_DN52286_c0_g1	AP2	-2.7693	-1.28775	0.162862
TRINITY_DN11233_c0_g1	AP2	-6.51887	-5.37423	0.291036
TRINITY_DN8289_c0_g2	AP2	-1.14548	-0.744478	0.798293
TRINITY_DN81199_c0_g1	AP2	-4.12372	-1.95822	1.09732
TRINITY_DN17544_c2_g1	AP2	-1.29006	2.00151	1.14677
TRINITY_DN7434_c0_g1	AP2	1.08293	1.57123	1.22573
TRINITY_DN3054_c0_g1	AP2	-0.357495	-0.466447	1.6132
TRINITY_DN33813_c0_g2	AP2	-1.66823	-1.39937	1.65676
TRINITY_DN4123_c0_g1	AP2	-4.7997	-1.77238	1.7015
TRINITY_DN11158_c1_g2	AP2	2.61969	5.48356	1.74298
TRINITY_DN712_c0_g2	AP2	-0.221906	-0.453241	1.8949
TRINITY_DN2089_c2_g1	AP2	-1.35052	-0.644284	2.00289
TRINITY_DN33813_c0_g1	AP2	-1.53877	-0.983082	2.12795
TRINITY_DN3338_c0_g1	AP2	-2.26508	0.392158	2.16444
TRINITY_DN16463_c0_g1	AP2	4.58957	1.58891	2.55827
TRINITY_DN7963_c4_g1	AP2	3.5354	4.58071	2.5657
TRINITY_DN8228_c0_g1	AP2	-1.41055	-4.08721	4.29432

## Sheet: ARF
ID	TF name	Stem/Rhizome	Leaf/Rhizome	Flower/Rhizome
TRINITY_DN124910_c0_g1	ARF	-1.81064	-2.02643	-2.87301
TRINITY_DN2600_c0_g1	ARF	-0.643055	-2.01903	-1.94404
TRINITY_DN33864_c1_g1	ARF	0.482943	-1.00071	-1.49252
TRINITY_DN3040_c1_g1	ARF	0.236217	-1.47297	-1.37958
TRINITY_DN14150_c0_g2	ARF	0.378684	-1.47165	-1.36073
TRINITY_DN25763_c0_g1	ARF	0.56565	-1.24802	-1.17084
TRINITY_DN229721_c0_g1	ARF	-1.0733	-0.661435	-0.973531
TRINITY_DN16306_c0_g1	ARF	-1.71178	-1.54981	-0.947161
TRINITY_DN27756_c0_g1	ARF	-0.0388887	-1.25124	-0.899084
TRINITY_DN22874_c0_g2	ARF	-0.934855	-1.32505	-0.8342
TRINITY_DN25829_c0_g1	ARF	-0.871298	-1.46576	-0.805766
TRINITY_DN48513_c2_g2	ARF	-2.42111	-0.289283	-0.776171
TRINITY_DN7495_c0_g1	ARF	1.52159	-3.32063	-0.489594
TRINITY_DN6367_c0_g1	ARF	-1.12729	-5.56956	-0.349379
TRINITY_DN687_c2_g1	ARF	-0.331176	-4.24454	-0.295407
TRINITY_DN41805_c0_g1	ARF	-0.857192	-1.65591	-0.265266
TRINITY_DN17025_c0_g1	ARF	-0.493092	-3.59388	-0.181338
TRINITY_DN34004_c0_g1	ARF	-0.0897596	-1.22422	-0.0816853
TRINITY_DN5886_c0_g3	ARF	-2.79692	-4.18272	0.0228887
TRINITY_DN16154_c0_g1	ARF	-0.234227	-1.39029	0.0720516
TRINITY_DN8224_c0_g1	ARF	0.03348	-4.39025	0.138688
TRINITY_DN12038_c0_g2	ARF	-1.21626	-0.383817	0.14588
TRINITY_DN938_c1_g1	ARF	0.116768	-1.7535	0.241578
TRINITY_DN10628_c0_g1	ARF	1.58452	3.91452	0.332757
TRINITY_DN20808_c0_g1	ARF	-0.517627	2.3127	0.335946
TRINITY_DN24757_c0_g1	ARF	-0.402765	-2.49285	0.361002
TRINITY_DN42878_c0_g1	ARF	0.184596	-3.36619	0.429888
TRINITY_DN15740_c0_g1	ARF	-0.258359	-1.69749	0.438971
TRINITY_DN181_c0_g2	ARF	-1.11367	0.341747	0.439627
TRINITY_DN23708_c0_g1	ARF	0.457619	1.64802	0.50871
TRINITY_DN2324_c1_g1	ARF	-0.237096	2.31923	0.515577
TRINITY_DN5273_c0_g1	ARF	-0.147316	2.62206	0.532401
TRINITY_DN2876_c0_g1	ARF	0.030838	-1.1024	0.572114
TRINITY_DN79426_c0_g1	ARF	-3.22616	-0.100737	0.578708
TRINITY_DN5886_c0_g4	ARF	-4.12641	-8.25645	0.589582
TRINITY_DN24265_c0_g1	ARF	-4.52243	-2.78097	0.593566
TRINITY_DN2324_c0_g1	ARF	-0.897129	1.04589	0.636298
TRINITY_DN25067_c0_g1	ARF	2.49818	4.21688	0.679297
TRINITY_DN14203_c0_g1	ARF	-0.533997	-1.39857	0.692475
TRINITY_DN14722_c0_g1	ARF	-0.0309673	2.14297	0.707163
TRINITY_DN11855_c0_g1	ARF	-0.103655	1.81708	0.813288
TRINITY_DN11515_c0_g2	ARF	-1.29326	-0.42655	0.827849
TRINITY_DN12038_c0_g1	ARF	1.50376	4.10904	0.832095
TRINITY_DN24801_c1_g1	ARF	-0.279712	-2.59529	0.856624
TRINITY_DN9569_c0_g1	ARF	-0.278863	-1.09368	0.971577
TRINITY_DN5886_c0_g2	ARF	-0.418392	-2.34695	0.997774
TRINITY_DN48834_c0_g1	ARF	-1.20278	-0.848908	1.01951
TRINITY_DN1426_c1_g1	ARF	0.145345	-0.271731	1.06015
TRINITY_DN17825_c0_g1	ARF	-0.52017	-0.21279	1.43185
TRINITY_DN23047_c1_g1	ARF	0.339127	0.857429	1.51705
TRINITY_DN17383_c0_g1	ARF	2.31191	0.0909177	1.554
TRINITY_DN12256_c0_g1	ARF	2.23507	0.50132	1.58369
TRINITY_DN5886_c0_g1	ARF	-1.46024	-3.90094	1.66137
TRINITY_DN32901_c0_g1	ARF	1.00364	0.507635	2.16289
TRINITY_DN271641_c0_g1	ARF	0.679634	2.93027	3.03418
TRINITY_DN154104_c1_g3	ARF	1.79413	2.20701	3.12605

## Sheet: bHLH
ID	TF name	Stem/Rhizome	Leaf/Rhizome	Flower/Rhizome
TRINITY_DN20729_c0_g2	bHLH	-5.00962	-4.06258	-6.91288
TRINITY_DN7740_c0_g1	bHLH	-1.00524	-0.292026	-5.84386
TRINITY_DN14479_c0_g1	bHLH	1.23729	-0.809294	-4.27676
TRINITY_DN1650_c0_g2	bHLH	-1.71769	-0.76472	-4.20976
TRINITY_DN182957_c0_g2	bHLH	-0.567364	-3.39307	-3.59836
TRINITY_DN10890_c0_g1	bHLH	-0.0927769	0.179932	-3.33438
TRINITY_DN17330_c0_g1	bHLH	-0.247786	-1.22496	-3.24411
TRINITY_DN5584_c0_g1	bHLH	-0.669805	-1.52929	-3.2116
TRINITY_DN685_c0_g2	bHLH	-1.79009	-1.14964	-3.11056
TRINITY_DN70645_c0_g1	bHLH	-3.41938	-1.87662	-2.81415
TRINITY_DN25716_c0_g1	bHLH	-0.79537	-2.23521	-2.7598
TRINITY_DN82523_c0_g1	bHLH	-3.22275	-2.65508	-2.71439
TRINITY_DN40840_c0_g1	bHLH	1.15104	0.516354	-2.70127
TRINITY_DN57801_c0_g2	bHLH	-0.786775	-2.21463	-2.66518
TRINITY_DN19188_c0_g2	bHLH	-4.91605	-6.35605	-2.66333
TRINITY_DN6112_c0_g1	bHLH	-4.3867	-2.47807	-2.5842
TRINITY_DN51219_c0_g1	bHLH	-3.72706	0.277044	-2.53884
TRINITY_DN197381_c0_g1	bHLH	-0.392517	-1.53696	-2.51379
TRINITY_DN92094_c0_g1	bHLH	0.088019	-1.76023	-2.3484
TRINITY_DN9548_c0_g1	bHLH	0.51462	0.388034	-2.22895
TRINITY_DN19962_c0_g1	bHLH	0.756724	-0.727054	-2.19154
TRINITY_DN395_c8_g2	bHLH	-1.31374	-2.1646	-2.11396
TRINITY_DN72160_c0_g1	bHLH	-0.103857	-0.52969	-2.06723
TRINITY_DN108700_c0_g1	bHLH	-1.31111	-0.634655	-2.06123
TRINITY_DN6566_c0_g1	bHLH	0.010034	-0.0794283	-2.05252
TRINITY_DN20729_c0_g1	bHLH	0.266551	-0.390317	-2.01429
TRINITY_DN8111_c0_g1	bHLH	0.219729	0.404147	-1.98724
TRINITY_DN4123_c1_g2	bHLH	0.107037	-0.365804	-1.9724
TRINITY_DN918_c1_g1	bHLH	1.72192	0.454041	-1.92625
TRINITY_DN10697_c0_g1	bHLH	1.96092	-0.525008	-1.87056
TRINITY_DN27408_c1_g1	bHLH	1.41209	1.36156	-1.84571
TRINITY_DN8212_c0_g1	bHLH	-0.524661	-0.684275	-1.84405
TRINITY_DN2898_c0_g1	bHLH	-0.847056	-1.69271	-1.83228
TRINITY_DN228318_c0_g1	bHLH	0.771433	-1.27654	-1.81974
TRINITY_DN32186_c0_g3	bHLH	-0.354614	-2.4136	-1.77812
TRINITY_DN8566_c0_g1	bHLH	-0.917567	-1.7167	-1.76877
TRINITY_DN8221_c0_g1	bHLH	-1.73445	-2.80434	-1.7528
TRINITY_DN214823_c0_g1	bHLH	-0.572818	-1.4251	-1.67742
TRINITY_DN28045_c0_g1	bHLH	-2.14802	-1.73151	-1.62118
TRINITY_DN125760_c0_g1	bHLH	0.00296305	-1.91348	-1.59478
TRINITY_DN35531_c1_g1	bHLH	0.496278	-0.63679	-1.58263
TRINITY_DN5450_c0_g1	bHLH	-0.108721	-0.890696	-1.57573
TRINITY_DN54499_c0_g1	bHLH	-2.56632	-2.68016	-1.56398
TRINITY_DN21883_c0_g1	bHLH	0.365282	-6.2006	-1.50014
TRINITY_DN6390_c0_g3	bHLH	-1.27054	-1.55894	-1.48396
TRINITY_DN60756_c0_g1	bHLH	-1.37467	-1.60201	-1.47594
TRINITY_DN7678_c0_g2	bHLH	-2.0147	0.607456	-1.47182
TRINITY_DN14397_c0_g1	bHLH	-0.148711	-1.43781	-1.46645
TRINITY_DN65935_c0_g1	bHLH	0.612999	-1.09333	-1.40999
TRINITY_DN2283_c0_g1	bHLH	0.133884	-0.25575	-1.40676
TRINITY_DN17812_c0_g1	bHLH	-0.716365	-1.93017	-1.37238
TRINITY_DN8763_c0_g1	bHLH	0.269389	-0.879294	-1.30693
TRINITY_DN57264_c1_g2	bHLH	1.11996	0.940187	-1.28805
TRINITY_DN38589_c0_g1	bHLH	-1.86894	-2.60984	-1.27628
TRINITY_DN1134_c1_g1	bHLH	-0.482227	1.30058	-1.27258
TRINITY_DN7105_c0_g1	bHLH	-0.558022	-1.69892	-1.26531
TRINITY_DN3500_c0_g1	bHLH	-1.3424	-1.31177	-1.25246
TRINITY_DN10310_c0_g1	bHLH	0.188927	-0.522444	-1.23082
TRINITY_DN5879_c0_g1	bHLH	-0.627495	-1.17967	-1.20197
TRINITY_DN67071_c0_g2	bHLH	-0.40063	-1.20109	-1.18365
TRINITY_DN78542_c1_g1	bHLH	0.0946976	-4.45147	-1.15342
TRINITY_DN78972_c0_g1	bHLH	-0.673423	-0.628485	-1.11817
TRINITY_DN37558_c0_g2	bHLH	-0.944437	-1.7596	-1.1053
TRINITY_DN21099_c0_g1	bHLH	-1.05582	-2.06527	-1.10037
TRINITY_DN2868_c0_g1	bHLH	1.05892	-0.694016	-1.04412
TRINITY_DN12322_c0_g1	bHLH	1.20789	0.492753	-1.04338
TRINITY_DN13446_c2_g3	bHLH	0.264452	-0.251199	-1.03465
TRINITY_DN46571_c0_g1	bHLH	-0.605967	-0.936738	-1.0308
TRINITY_DN82885_c0_g1	bHLH	-0.80728	-1.2177	-1.00208
TRINITY_DN15260_c0_g1	bHLH	0.587794	1.96125	-0.989951
TRINITY_DN8923_c0_g1	bHLH	-1.02632	-1.39953	-0.979086
TRINITY_DN5361_c0_g3	bHLH	-0.838989	-1.41665	-0.946486
TRINITY_DN141417_c0_g1	bHLH	0.437864	1.95974	-0.91836
TRINITY_DN8136_c0_g2	bHLH	-0.793918	-1.15621	-0.913539
TRINITY_DN5288_c1_g1	bHLH	1.84072	-1.04447	-0.904088
TRINITY_DN25304_c0_g2	bHLH	0.0411607	1.10094	-0.883219
TRINITY_DN93726_c0_g1	bHLH	-2.44238	-0.354472	-0.855958
TRINITY_DN14038_c0_g1	bHLH	-1.1141	-0.696783	-0.853355
TRINITY_DN5438_c0_g1	bHLH	-1.0113	0.0861886	-0.831009
TRINITY_DN6286_c1_g1	bHLH	-1.05668	-0.489081	-0.815027
TRINITY_DN2777_c0_g2	bHLH	-0.387162	-1.01584	-0.803629
TRINITY_DN22521_c0_g3	bHLH	-0.271004	-1.08371	-0.780562
TRINITY_DN21169_c0_g2	bHLH	-0.81516	-1.05657	-0.775266
TRINITY_DN4004_c0_g1	bHLH	1.68648	-1.23426	-0.769309
TRINITY_DN16471_c0_g1	bHLH	-0.953271	-1.67721	-0.768503
TRINITY_DN18380_c0_g1	bHLH	1.95286	0.431683	-0.763829
TRINITY_DN33386_c0_g1	bHLH	-2.91338	-4.22027	-0.754918
TRINITY_DN539_c0_g2	bHLH	0.517724	-1.38548	-0.752459
TRINITY_DN10319_c0_g1	bHLH	-1.40787	-1.5249	-0.747175
TRINITY_DN2825_c0_g1	bHLH	-0.755704	-1.70703	-0.74641
TRINITY_DN1836_c0_g1	bHLH	0.441805	2.21852	-0.729323
TRINITY_DN86_c3_g1	bHLH	-0.442144	-1.69454	-0.724888
TRINITY_DN9893_c0_g1	bHLH	-1.78749	-4.20519	-0.702136
TRINITY_DN1587_c1_g1	bHLH	0.783998	1.55371	-0.681066
TRINITY_DN2523_c0_g1	bHLH	-0.154092	-1.01324	-0.641582
TRINITY_DN249075_c0_g4	bHLH	-0.474468	1.44271	-0.641432
TRINITY_DN6459_c0_g2	bHLH	-1.08929	-0.765992	-0.62466
TRINITY_DN20903_c0_g1	bHLH	0.631857	-1.0331	-0.603657
TRINITY_DN5015_c1_g1	bHLH	1.03246	1.95688	-0.58493
TRINITY_DN63_c0_g1	bHLH	-0.229418	1.73401	-0.559234
TRINITY_DN5886_c3_g1	bHLH	2.25956	1.2759	-0.539122
TRINITY_DN20122_c0_g1	bHLH	-0.685148	-1.02496	-0.505235
TRINITY_DN14788_c0_g1	bHLH	-0.413023	-1.55249	-0.4983
TRINITY_DN173_c0_g1	bHLH	-1.34044	-0.365241	-0.488995
TRINITY_DN23997_c0_g1	bHLH	-0.443264	-1.75171	-0.477431
TRINITY_DN52813_c0_g1	bHLH	-1.66659	-3.04555	-0.473375
TRINITY_DN52983_c0_g2	bHLH	1.59	-2.47797	-0.443492
TRINITY_DN2509_c0_g1	bHLH	-0.269528	1.20906	-0.443415
TRINITY_DN4258_c0_g1	bHLH	0.11186	1.24919	-0.419884
TRINITY_DN21024_c0_g2	bHLH	2.05004	2.11422	-0.409339
TRINITY_DN232_c0_g1	bHLH	-1.01601	-0.639353	-0.400138
TRINITY_DN7414_c0_g1	bHLH	-1.06848	0.205113	-0.396121
TRINITY_DN38610_c0_g1	bHLH	-0.312776	1.69386	-0.389703
TRINITY_DN3003_c0_g1	bHLH	0.876413	1.519	-0.38416
TRINITY_DN67071_c0_g3	bHLH	1.50437	-0.390345	-0.374924
TRINITY_DN3513_c0_g3	bHLH	-0.334742	-1.45607	-0.351431
TRINITY_DN155594_c0_g1	bHLH	-1.58225	-1.72823	-0.342757
TRINITY_DN47280_c0_g1	bHLH	-1.43873	-1.60356	-0.329907
TRINITY_DN9442_c0_g1	bHLH	1.66807	1.74779	-0.320047
TRINITY_DN9122_c0_g3	bHLH	-1.71043	-0.874749	-0.319351
TRINITY_DN35542_c0_g1	bHLH	1.34708	2.04781	-0.316571
TRINITY_DN3944_c0_g1	bHLH	1.03734	1.64516	-0.296991
TRINITY_DN237021_c0_g1	bHLH	-0.259558	-1.07121	-0.295863
TRINITY_DN2068_c0_g1	bHLH	0.279423	-1.48336	-0.285715
TRINITY_DN186549_c0_g1	bHLH	-0.128115	1.29565	-0.280613
TRINITY_DN8604_c0_g1	bHLH	0.980798	2.50432	-0.274663
TRINITY_DN157307_c0_g4	bHLH	-0.577741	-1.69234	-0.257946
TRINITY_DN13747_c0_g1	bHLH	0.026744	-3.43801	-0.255085
TRINITY_DN1836_c0_g2	bHLH	-1.88939	-0.168488	-0.23166
TRINITY_DN39909_c0_g2	bHLH	-2.03332	-0.5115	-0.198823
TRINITY_DN2120_c0_g2	bHLH	-1.02623	-0.833271	-0.187975
TRINITY_DN10145_c0_g1	bHLH	0.811093	1.49215	-0.182745
TRINITY_DN1268_c0_g1	bHLH	-0.924981	-1.23704	-0.142325
TRINITY_DN12705_c0_g1	bHLH	1.47081	0.384269	-0.0934052
TRINITY_DN257487_c0_g1	bHLH	1.2449	-1.51906	-0.0920764
TRINITY_DN11684_c1_g1	bHLH	0.202951	1.38888	-0.0801929
TRINITY_DN1912_c0_g1	bHLH	0.472812	1.02696	-0.0713333
TRINITY_DN1482_c2_g1	bHLH	0.557634	1.01808	-0.0600793
TRINITY_DN16523_c1_g1	bHLH	-3.2417	-4.86849	-0.0469734
TRINITY_DN23693_c1_g1	bHLH	0.808238	5.25167	-0.0411011
TRINITY_DN155186_c0_g1	bHLH	-2.36497	-2.58152	-0.040847
TRINITY_DN63747_c0_g1	bHLH	0.42686	2.17526	-0.0386207
TRINITY_DN17061_c0_g1	bHLH	-1.18763	-3.43162	-0.00338774
TRINITY_DN20846_c0_g1	bHLH	-0.098511	2.54528	-0.00293732
TRINITY_DN27691_c0_g1	bHLH	0.193933	2.72578	0.00856068
TRINITY_DN58356_c0_g1	bHLH	-2.58218	-1.59778	0.00997153
TRINITY_DN11263_c0_g1	bHLH	-0.0165623	2.11878	0.0221272
TRINITY_DN15149_c0_g1	bHLH	3.44382	5.03514	0.0313409
TRINITY_DN14256_c0_g1	bHLH	1.07392	-0.413165	0.0637029
TRINITY_DN12389_c0_g1	bHLH	1.83406	0.448201	0.0780604
TRINITY_DN14938_c0_g1	bHLH	-0.0503647	-1.16753	0.0924232
TRINITY_DN29740_c0_g1	bHLH	-0.129287	5.26797	0.106052
TRINITY_DN482_c0_g1	bHLH	-0.314633	1.05125	0.110369
TRINITY_DN2511_c0_g1	bHLH	-0.808	-1.00167	0.116764
TRINITY_DN21193_c0_g1	bHLH	-0.0664788	-1.29208	0.126592
TRINITY_DN4226_c0_g1	bHLH	-0.556051	-1.16383	0.128718
TRINITY_DN10582_c0_g1	bHLH	-0.73098	-1.14637	0.153348
TRINITY_DN3321_c0_g1	bHLH	-0.140054	1.21125	0.156031
TRINITY_DN8799_c1_g2	bHLH	-0.721314	-1.62394	0.159743
TRINITY_DN7426_c0_g1	bHLH	1.35079	1.94173	0.174833
TRINITY_DN19981_c0_g1	bHLH	-1.93898	-1.80428	0.18407
TRINITY_DN173_c0_g3	bHLH	-1.45672	-1.93176	0.219197
TRINITY_DN15787_c1_g1	bHLH	-0.0560625	-1.20239	0.219729
TRINITY_DN27298_c1_g1	bHLH	0.519115	-1.1606	0.223226
TRINITY_DN8046_c0_g1	bHLH	0.899593	1.14374	0.22455
TRINITY_DN39412_c0_g1	bHLH	-1.19166	0.139058	0.230993
TRINITY_DN32689_c0_g2	bHLH	-2.05344	-1.16925	0.257275
TRINITY_DN23946_c0_g1	bHLH	-0.123615	-3.27367	0.257457
TRINITY_DN10212_c0_g1	bHLH	-0.306027	3.12884	0.280497
TRINITY_DN3265_c0_g1	bHLH	0.731343	2.01919	0.280576
TRINITY_DN3578_c3_g1	bHLH	-1.27454	-0.576552	0.288302
TRINITY_DN3250_c0_g3	bHLH	1.20446	3.10915	0.297414
TRINITY_DN10402_c0_g1	bHLH	-5.77369	-4.21908	0.305544
TRINITY_DN16934_c0_g1	bHLH	0.923598	2.14301	0.310711
TRINITY_DN8684_c0_g1	bHLH	0.707753	1.11496	0.325034
TRINITY_DN6078_c1_g1	bHLH	0.374025	1.62292	0.345897
TRINITY_DN119049_c0_g1	bHLH	-2.18368	-0.713694	0.362709
TRINITY_DN4773_c0_g1	bHLH	-1.52212	-0.903787	0.378146
TRINITY_DN29789_c1_g2	bHLH	-1.19902	-1.59451	0.386735
TRINITY_DN5450_c0_g2	bHLH	-0.902696	-3.15361	0.39255
TRINITY_DN5921_c0_g2	bHLH	-0.943974	-1.59096	0.395471
TRINITY_DN20235_c0_g1	bHLH	-1.01399	-0.587944	0.397608
TRINITY_DN93140_c0_g2	bHLH	-3.00327	-0.0884996	0.424778
TRINITY_DN5978_c0_g2	bHLH	-0.496222	1.28854	0.428958
TRINITY_DN25128_c0_g1	bHLH	0.587299	-2.02389	0.429701
TRINITY_DN14110_c1_g1	bHLH	1.442	-1.37425	0.433937
TRINITY_DN504_c1_g1	bHLH	0.657464	1.32438	0.440547
TRINITY_DN887_c0_g1	bHLH	0.761865	1.05408	0.461024
TRINITY_DN20470_c0_g2	bHLH	-1.57378	-1.93703	0.465054
TRINITY_DN46570_c0_g2	bHLH	-0.426264	1.15877	0.483977
TRINITY_DN7668_c0_g1	bHLH	1.12027	1.93355	0.49028
TRINITY_DN138243_c0_g1	bHLH	2.14417	0.0658262	0.495718
TRINITY_DN32689_c0_g3	bHLH	-1.10385	-0.505783	0.509069
TRINITY_DN5636_c0_g1	bHLH	-0.191036	1.36376	0.527174
TRINITY_DN40030_c0_g1	bHLH	-0.350163	1.07164	0.530565
TRINITY_DN2625_c0_g1	bHLH	-2.63089	-1.54829	0.54251
TRINITY_DN10484_c0_g1	bHLH	-1.02686	-0.803875	0.555237
TRINITY_DN5323_c0_g1	bHLH	-1.62719	-1.71209	0.558252
TRINITY_DN18372_c0_g1	bHLH	-1.63475	-1.99659	0.558831
TRINITY_DN9072_c0_g1	bHLH	-1.68838	-1.59814	0.572259
TRINITY_DN6286_c0_g1	bHLH	-0.739596	-1.36886	0.572901
TRINITY_DN42294_c0_g2	bHLH	-3.02175	-2.60305	0.576352
TRINITY_DN198_c0_g1	bHLH	-1.24567	-0.942013	0.578135
TRINITY_DN12063_c3_g2	bHLH	0.308514	1.03935	0.580018
TRINITY_DN24000_c0_g1	bHLH	-0.0131364	1.33444	0.610305
TRINITY_DN8637_c0_g1	bHLH	0.9568	2.71673	0.612977
TRINITY_DN91715_c0_g2	bHLH	1.00087	1.82683	0.616958
TRINITY_DN236390_c0_g1	bHLH	-2.10387	-1.01541	0.650094
TRINITY_DN37793_c3_g1	bHLH	1.20401	-1.94686	0.685105
TRINITY_DN9616_c0_g1	bHLH	0.735148	1.22081	0.699586
TRINITY_DN8427_c0_g1	bHLH	-0.494736	-1.15781	0.703257
TRINITY_DN12852_c0_g1	bHLH	-2.78517	-1.79751	0.726958
TRINITY_DN873_c0_g2	bHLH	0.641503	1.6584	0.733057
TRINITY_DN977_c0_g1	bHLH	-0.88744	-2.05173	0.819533
TRINITY_DN267931_c0_g1	bHLH	0.568407	1.62592	0.821125
TRINITY_DN619_c1_g1	bHLH	-0.929351	-1.34565	0.826481
TRINITY_DN23637_c0_g1	bHLH	0.176119	3.32911	0.869287
TRINITY_DN498_c0_g1	bHLH	0.364298	-1.33856	0.87041
TRINITY_DN26311_c0_g1	bHLH	1.07437	1.2331	0.875788
TRINITY_DN2855_c1_g1	bHLH	0.427657	1.53655	0.879586
TRINITY_DN20699_c0_g1	bHLH	-1.76342	-2.19993	0.881256
TRINITY_DN25787_c0_g1	bHLH	2.52615	0.382977	0.891838
TRINITY_DN1989_c1_g2	bHLH	-1.06168	-0.555924	0.922063
TRINITY_DN34497_c4_g1	bHLH	1.25477	-1.11905	0.955057
TRINITY_DN14539_c0_g1	bHLH	1.74431	1.61675	0.9615
TRINITY_DN138243_c0_g2	bHLH	1.31424	-0.069805	0.985237
TRINITY_DN1989_c1_g1	bHLH	-0.859786	0.960554	1.01885
TRINITY_DN354_c0_g1	bHLH	-9.51018	-9.01142	1.02634
TRINITY_DN5826_c1_g1	bHLH	-1.65971	0.386697	1.03411
TRINITY_DN15902_c0_g1	bHLH	2.60474	1.84524	1.03789
TRINITY_DN6557_c0_g1	bHLH	-0.357629	0.601341	1.05281
TRINITY_DN13292_c0_g1	bHLH	2.89715	1.98547	1.06069
TRINITY_DN14440_c0_g1	bHLH	0.224646	0.931973	1.06964
TRINITY_DN8221_c0_g2	bHLH	-2.03543	-2.99109	1.07777
TRINITY_DN16495_c0_g1	bHLH	2.76475	1.7018	1.09253
TRINITY_DN325_c0_g1	bHLH	-0.234667	-0.124929	1.10882
TRINITY_DN35531_c0_g1	bHLH	0.346674	-2.63414	1.1312
TRINITY_DN6561_c0_g1	bHLH	0.72837	-0.238637	1.24285
TRINITY_DN236471_c0_g1	bHLH	1.21676	1.89851	1.26255
TRINITY_DN54057_c0_g1	bHLH	-1.01377	-0.255477	1.28574
TRINITY_DN2083_c0_g1	bHLH	-0.151241	-0.665803	1.31378
TRINITY_DN36211_c0_g1	bHLH	0.585277	2.02582	1.33518
TRINITY_DN20638_c1_g1	bHLH	-2.78961	1.37395	1.38575
TRINITY_DN7423_c0_g1	bHLH	1.27433	0.356405	1.45655
TRINITY_DN20691_c0_g1	bHLH	-0.831158	-1.29878	1.50005
TRINITY_DN8721_c0_g1	bHLH	0.204971	0.516273	1.50374
TRINITY_DN3528_c0_g1	bHLH	-0.762665	0.250964	1.53351
TRINITY_DN50850_c0_g1	bHLH	-1.34848	1.69623	1.53714
TRINITY_DN11686_c0_g1	bHLH	0.953483	2.93224	1.54293
TRINITY_DN18668_c0_g1	bHLH	0.582848	-1.40496	1.61575
TRINITY_DN21451_c0_g1	bHLH	1.17037	0.644681	1.67491
TRINITY_DN85763_c0_g1	bHLH	0.801101	-0.550695	1.68317
TRINITY_DN25744_c0_g1	bHLH	0.49552	0.623462	1.78102
TRINITY_DN2332_c0_g1	bHLH	-0.92703	1.21609	1.78749
TRINITY_DN3329_c1_g1	bHLH	-5.96347	-7.08665	1.79612
TRINITY_DN4130_c1_g1	bHLH	1.21871	2.53032	1.80662
TRINITY_DN8147_c0_g1	bHLH	-0.00152742	-0.183653	1.86026
TRINITY_DN3329_c0_g1	bHLH	-2.39832	-3.07067	1.8959
TRINITY_DN15089_c0_g1	bHLH	0.516619	2.75048	1.95197
TRINITY_DN128701_c0_g1	bHLH	-0.857278	1.68326	2.08518
TRINITY_DN7280_c0_g1	bHLH	-0.948203	0.42383	2.13427
TRINITY_DN36211_c0_g2	bHLH	3.49151	3.63741	2.19598
TRINITY_DN18061_c0_g2	bHLH	1.71796	2.28861	2.26963
TRINITY_DN245134_c0_g1	bHLH	-3.97386	-6.17988	2.28658
TRINITY_DN39737_c0_g1	bHLH	1.18893	1.26873	2.29667
TRINITY_DN183854_c0_g1	bHLH	1.46984	2.49146	2.36644
TRINITY_DN4652_c0_g1	bHLH	0.08311	2.74108	2.50514
TRINITY_DN2120_c0_g1	bHLH	-1.78401	-2.66514	2.52044
TRINITY_DN1455_c0_g1	bHLH	-2.60268	-9.99103	2.61213
TRINITY_DN23965_c0_g1	bHLH	1.66022	1.02119	2.65205
TRINITY_DN5011_c4_g1	bHLH	1.71118	0.373623	2.71072
TRINITY_DN19765_c0_g1	bHLH	-0.225677	3.18608	2.73925
TRINITY_DN16946_c0_g1	bHLH	-0.293485	-0.542626	2.82986
TRINITY_DN241276_c0_g1	bHLH	0.187881	-0.335694	2.93341
TRINITY_DN13417_c0_g1	bHLH	-0.76858	4.09875	2.94217
TRINITY_DN2547_c1_g1	bHLH	2.74947	5.00391	2.99497
TRINITY_DN189780_c0_g1	bHLH	0.231406	-0.790673	3.11904
TRINITY_DN219844_c0_g1	bHLH	2.72609	1.33937	3.27809
TRINITY_DN66626_c0_g1	bHLH	0.00908052	-0.248594	3.35871
TRINITY_DN6683_c0_g1	bHLH	-1.56474	-1.45625	3.42199
TRINITY_DN1839_c4_g1	bHLH	4.39414	9.47024	3.43001
TRINITY_DN2513_c0_g1	bHLH	1.08188	1.27216	4.14314
TRINITY_DN170_c0_g1	bHLH	-2.76798	-1.97629	4.22578
TRINITY_DN90_c0_g4	bHLH	-0.864768	-0.847004	4.48796
TRINITY_DN63_c5_g1	bHLH	0.534324	-1.56681	4.8292
TRINITY_DN29568_c0_g1	bHLH	4.12736	1.55487	5.60543
TRINITY_DN12169_c0_g1	bHLH	0.704561	-0.634143	8.6648
TRINITY_DN5580_c1_g1	bHLH	1.8728	0.00719203	8.68414
TRINITY_DN151492_c0_g2	bHLH	1.47722	2.01241	8.74019
TRINITY_DN30197_c0_g1	bHLH	3.35842	0.605437	9.29772
TRINITY_DN39084_c0_g1	bHLH	1.66966	0.671952	9.46431
TRINITY_DN10242_c0_g1	bHLH	4.0167	1.11127	10.0258
TRINITY_DN25427_c0_g1	bHLH	-0.316174	0.766376	10.3427
TRINITY_DN8173_c0_g1	bHLH	4.73974	2.37896	10.4691
TRINITY_DN13615_c1_g1	bHLH	5.86029	1.63972	11.4705
TRINITY_DN3329_c1_g2	bHLH	-9.59756	-3.78014	0.056167

## Sheet: bZIP
ID	TF name	Stem/Rhizome	Leaf/Rhizome	Flower/Rhizome
TRINITY_DN18867_c1_g1	bZIP	-4.84093	-6.4548	-6.4157
TRINITY_DN11773_c0_g1	bZIP	0.775385	2.08245	-5.4639
TRINITY_DN213921_c0_g1	bZIP	-1.19754	-1.18523	-3.75769
TRINITY_DN10924_c0_g1	bZIP	-1.17575	-4.30487	-3.43215
TRINITY_DN10525_c0_g1	bZIP	-3.37708	-2.60652	-3.36541
TRINITY_DN29137_c0_g1	bZIP	-0.824291	-0.353619	-3.00786
TRINITY_DN3640_c1_g1	bZIP	0.0284984	-0.760578	-2.96671
TRINITY_DN26664_c0_g1	bZIP	-0.540475	-2.01594	-2.68079
TRINITY_DN14159_c0_g1	bZIP	-0.709709	-0.174818	-2.54236
TRINITY_DN9560_c0_g1	bZIP	-2.29588	-5.81448	-2.42914
TRINITY_DN807_c2_g1	bZIP	-0.595804	-0.593784	-2.12915
TRINITY_DN30637_c0_g1	bZIP	0.00893958	-0.440396	-1.91719
TRINITY_DN11918_c0_g1	bZIP	-0.403574	-1.13257	-1.7724
TRINITY_DN8146_c0_g1	bZIP	-0.444411	-1.68721	-1.74316
TRINITY_DN17225_c0_g1	bZIP	-1.67955	-4.72618	-1.44849
TRINITY_DN9579_c0_g1	bZIP	-6.63126	-7.74431	-1.38821
TRINITY_DN18988_c0_g1	bZIP	0.0597623	-0.922855	-1.31691
TRINITY_DN19878_c0_g1	bZIP	-1.89551	-0.6522	-1.28105
TRINITY_DN37990_c0_g4	bZIP	-1.84428	-1.41719	-1.27203
TRINITY_DN1277_c1_g1	bZIP	-0.92386	-0.364205	-1.27202
TRINITY_DN17075_c0_g1	bZIP	0.294657	0.237932	-1.19522
TRINITY_DN4153_c0_g1	bZIP	-0.384718	-1.69213	-1.0995
TRINITY_DN4974_c0_g1	bZIP	0.380385	-0.734008	-1.06355
TRINITY_DN67806_c0_g1	bZIP	-0.185537	-1.41693	-1.05768
TRINITY_DN146343_c1_g1	bZIP	-0.672117	-1.06709	-0.975848
TRINITY_DN32873_c0_g2	bZIP	-0.119228	-1.38714	-0.899858
TRINITY_DN5515_c2_g1	bZIP	0.382055	-1.75425	-0.838564
TRINITY_DN4787_c1_g1	bZIP	-0.598547	-1.2605	-0.812842
TRINITY_DN16175_c0_g1	bZIP	-6.19397	-8.56459	-0.796114
TRINITY_DN1045_c1_g1	bZIP	-0.962718	-1.11041	-0.790484
TRINITY_DN44525_c0_g1	bZIP	2.05467	0.292195	-0.708743
TRINITY_DN8349_c0_g2	bZIP	-1.16558	-0.980257	-0.671933
TRINITY_DN32154_c0_g1	bZIP	-1.16883	-2.32372	-0.667911
TRINITY_DN60017_c0_g1	bZIP	-3.77474	0.811322	-0.570088
TRINITY_DN6818_c0_g1	bZIP	0.598006	1.78356	-0.529519
TRINITY_DN69198_c0_g1	bZIP	-3.90681	-2.29379	-0.49161
TRINITY_DN6191_c0_g1	bZIP	-1.07983	-3.0512	-0.487685
TRINITY_DN8606_c0_g1	bZIP	-0.31907	-1.69785	-0.471426
TRINITY_DN6646_c0_g1	bZIP	-1.24522	-1.65856	-0.461973
TRINITY_DN30991_c0_g1	bZIP	-4.07041	-4.07775	-0.435955
TRINITY_DN8298_c0_g1	bZIP	-0.511942	-1.78341	-0.410322
TRINITY_DN17801_c0_g1	bZIP	-1.03416	-1.50659	-0.387496
TRINITY_DN4387_c0_g1	bZIP	-1.09682	-1.8784	-0.352063
TRINITY_DN2437_c1_g1	bZIP	-1.19793	-1.81918	-0.288909
TRINITY_DN4587_c0_g1	bZIP	0.862235	1.95537	-0.287137
TRINITY_DN8233_c0_g1	bZIP	1.13788	0.526679	-0.284
TRINITY_DN300_c1_g1	bZIP	-0.563915	-1.30079	-0.278631
TRINITY_DN106319_c0_g1	bZIP	-0.810615	-1.38119	-0.236852
TRINITY_DN1087_c0_g1	bZIP	-0.245516	1.07173	-0.169753
TRINITY_DN9776_c0_g1	bZIP	-2.27302	-0.660565	-0.146979
TRINITY_DN20414_c0_g1	bZIP	-3.97673	-4.55128	-0.142621
TRINITY_DN16926_c0_g1	bZIP	1.15028	0.140151	-0.111601
TRINITY_DN6191_c0_g2	bZIP	3.4491	2.91495	-0.0819443
TRINITY_DN22346_c0_g1	bZIP	-0.328976	-2.54748	-0.00940098
TRINITY_DN44486_c0_g1	bZIP	3.84931	7.46338	0.00233314
TRINITY_DN8648_c0_g1	bZIP	-2.31597	-4.0383	0.0329653
TRINITY_DN6034_c0_g1	bZIP	0.148182	1.27401	0.0379576
TRINITY_DN19770_c0_g1	bZIP	-0.797806	1.63114	0.038153
TRINITY_DN10764_c1_g1	bZIP	-0.256815	-1.92554	0.0524274
TRINITY_DN41304_c0_g1	bZIP	1.23209	1.05825	0.0711695
TRINITY_DN5709_c1_g3	bZIP	1.83262	0.0811758	0.104477
TRINITY_DN3884_c0_g1	bZIP	-1.70402	-0.0731532	0.185366
TRINITY_DN4216_c0_g1	bZIP	-1.0246	-1.63867	0.215121
TRINITY_DN1926_c0_g1	bZIP	0.603013	1.15488	0.231529
TRINITY_DN31592_c0_g1	bZIP	-1.62865	-0.448392	0.236899
TRINITY_DN4064_c0_g1	bZIP	0.54087	2.15859	0.282779
TRINITY_DN10120_c0_g1	bZIP	0.659277	1.39016	0.295584
TRINITY_DN11420_c0_g1	bZIP	0.50044	2.19804	0.323059
TRINITY_DN82952_c1_g1	bZIP	-3.1331	-1.69901	0.400477
TRINITY_DN6954_c0_g1	bZIP	0.87251	1.10841	0.412502
TRINITY_DN234244_c0_g1	bZIP	-2.60575	-5.75124	0.442496
TRINITY_DN16690_c1_g1	bZIP	-0.226424	-1.09326	0.50005
TRINITY_DN131430_c0_g1	bZIP	0.179339	2.09415	0.520429
TRINITY_DN80198_c0_g1	bZIP	-1.44317	2.0969	0.537141
TRINITY_DN3181_c0_g1	bZIP	0.859636	1.51537	0.582899
TRINITY_DN30492_c0_g2	bZIP	-1.07629	-2.24459	0.612435
TRINITY_DN14907_c0_g1	bZIP	0.0388213	1.52694	0.67839
TRINITY_DN23046_c0_g1	bZIP	-4.06009	-4.58526	0.695017
TRINITY_DN18092_c0_g1	bZIP	1.21087	1.49985	0.81563
TRINITY_DN7720_c1_g1	bZIP	-2.51205	-4.00297	0.85517
TRINITY_DN25928_c0_g1	bZIP	1.08124	4.3796	1.00233
TRINITY_DN34014_c0_g1	bZIP	2.26618	0.930057	1.02633
TRINITY_DN19551_c0_g1	bZIP	-1.4634	1.0462	1.0273
TRINITY_DN4782_c0_g1	bZIP	-0.488847	1.02	1.03934
TRINITY_DN2201_c0_g1	bZIP	-1.11871	-1.40457	1.05993
TRINITY_DN11653_c0_g1	bZIP	1.97825	1.26511	1.08071
TRINITY_DN8758_c2_g1	bZIP	0.638647	0.928651	1.09411
TRINITY_DN17624_c0_g1	bZIP	-2.45103	-1.94576	1.10094
TRINITY_DN1169_c1_g2	bZIP	0.325768	1.28241	1.10094
TRINITY_DN5496_c0_g1	bZIP	-2.20261	-2.00923	1.11963
TRINITY_DN6109_c0_g1	bZIP	0.595608	1.8326	1.12049
TRINITY_DN2261_c1_g1	bZIP	0.495395	-2.53954	1.17503
TRINITY_DN31050_c0_g1	bZIP	1.32171	-2.04168	1.27531
TRINITY_DN10884_c1_g1	bZIP	-1.59211	-1.08422	1.38566
TRINITY_DN7110_c0_g1	bZIP	-1.77099	-0.96438	1.43528
TRINITY_DN20414_c0_g2	bZIP	0.84231	1.85934	1.48165
TRINITY_DN3188_c0_g1	bZIP	-0.335433	0.367632	1.53686
TRINITY_DN20118_c0_g1	bZIP	0.593851	-0.0391397	1.55213
TRINITY_DN3144_c2_g1	bZIP	-0.545927	1.38269	1.59438
TRINITY_DN8755_c0_g1	bZIP	-0.196836	2.83535	1.61723
TRINITY_DN360_c3_g1	bZIP	0.73982	-1.3007	1.73663
TRINITY_DN2742_c0_g1	bZIP	-3.5275	-0.91964	1.80423
TRINITY_DN32547_c0_g1	bZIP	0.549136	0.702145	1.82113
TRINITY_DN25771_c0_g1	bZIP	4.07899	1.12292	1.84324
TRINITY_DN6693_c2_g1	bZIP	-1.20819	-1.56009	1.99433
TRINITY_DN2146_c0_g1	bZIP	1.08632	2.55226	2.09032
TRINITY_DN3814_c1_g1	bZIP	0.0486077	1.094	2.1012
TRINITY_DN2174_c1_g1	bZIP	-1.43263	-1.36994	2.17025
TRINITY_DN66478_c0_g1	bZIP	3.18991	0.0341795	2.21998
TRINITY_DN17719_c0_g1	bZIP	-0.100153	-0.2006	2.27088
TRINITY_DN15594_c0_g1	bZIP	-1.90305	-1.42002	2.5159
TRINITY_DN12976_c0_g1	bZIP	1.00127	0.428812	2.61557
TRINITY_DN49217_c0_g3	bZIP	0.973994	-3.95607	2.79257
TRINITY_DN115341_c1_g1	bZIP	-0.145582	3.6309	5.44689
TRINITY_DN200706_c0_g1	bZIP	3.6521	-0.511478	5.71651
TRINITY_DN22272_c0_g1	bZIP	2.31316	0.0778659	6.22362
TRINITY_DN54465_c0_g1	bZIP	0.0483595	0.935802	7.41553
TRINITY_DN509_c0_g3	bZIP	-0.324571	0.254377	8.95676
TRINITY_DN8838_c0_g1	bZIP	2.86278	0.803319	10.2824

## Sheet: ERF
ID	TF name	Stem/Rhizome	Leaf/Rhizome	Flower/Rhizome
TRINITY_DN8264_c0_g2	ERF	-2.40665	-3.7746	-7.47324
TRINITY_DN7118_c2_g1	ERF	-2.27838	-4.07758	-6.27756
TRINITY_DN29022_c0_g1	ERF	-2.44407	-3.69648	-5.72738
TRINITY_DN6902_c0_g1	ERF	-3.10513	-2.07632	-4.86436
TRINITY_DN6747_c0_g1	ERF	0.00678227	-1.36512	-4.19148
TRINITY_DN114547_c0_g3	ERF	-2.59742	-1.96988	-3.68902
TRINITY_DN21444_c0_g1	ERF	-0.169866	-1.35813	-3.61379
TRINITY_DN12949_c0_g2	ERF	-2.59885	-1.35045	-3.41758
TRINITY_DN83344_c1_g1	ERF	-2.1446	-1.13557	-3.31577
TRINITY_DN240508_c0_g1	ERF	-2.03299	-3.34115	-3.28846
TRINITY_DN7118_c2_g4	ERF	-1.14072	-3.32589	-3.12535
TRINITY_DN4703_c0_g1	ERF	1.06241	-1.58612	-2.78883
TRINITY_DN5802_c0_g1	ERF	-1.92861	-0.388789	-2.68182
TRINITY_DN41912_c0_g1	ERF	2.0728	0.241386	-2.62217
TRINITY_DN16885_c1_g2	ERF	0.294036	-0.909249	-2.50313
TRINITY_DN30502_c0_g1	ERF	0.0980123	-4.26051	-2.47505
TRINITY_DN96076_c0_g1	ERF	-1.02737	0.475087	-2.42416
TRINITY_DN69016_c0_g1	ERF	0.157668	-1.62268	-2.16485
TRINITY_DN16843_c0_g1	ERF	1.30936	-1.15511	-2.14134
TRINITY_DN102727_c0_g1	ERF	-0.435361	-0.658081	-2.11221
TRINITY_DN234244_c2_g1	ERF	0.601519	-0.113882	-2.08194
TRINITY_DN6902_c0_g2	ERF	-2.11478	-1.82039	-2.08072
TRINITY_DN1090_c2_g1	ERF	-0.405526	-0.469219	-1.82866
TRINITY_DN4169_c0_g3	ERF	0.442967	-0.457957	-1.79843
TRINITY_DN256_c2_g1	ERF	-1.11365	-0.921845	-1.79014
TRINITY_DN17681_c0_g1	ERF	-1.39187	-2.93044	-1.78469
TRINITY_DN169756_c0_g1	ERF	-3.90371	-1.8487	-1.73513
TRINITY_DN18416_c0_g1	ERF	-0.17189	-0.197703	-1.73253
TRINITY_DN196797_c0_g1	ERF	-0.866059	-0.271231	-1.71221
TRINITY_DN11898_c0_g1	ERF	-3.8545	-3.84315	-1.6891
TRINITY_DN1102_c0_g1	ERF	-0.724281	-1.9358	-1.67092
TRINITY_DN47310_c0_g1	ERF	1.22407	-1.95986	-1.64623
TRINITY_DN277_c1_g1	ERF	-4.08912	-3.82158	-1.60635
TRINITY_DN158576_c0_g1	ERF	-0.507287	1.20213	-1.59977
TRINITY_DN32935_c0_g1	ERF	-0.352096	-1.11927	-1.59958
TRINITY_DN3580_c6_g2	ERF	-0.996281	-1.68758	-1.44166
TRINITY_DN8500_c1_g1	ERF	-0.100365	-0.801858	-1.41678
TRINITY_DN25197_c1_g1	ERF	0.564194	0.329257	-1.40617
TRINITY_DN154757_c0_g4	ERF	-0.947003	-3.82173	-1.38401
TRINITY_DN5563_c1_g1	ERF	-0.33384	-0.903443	-1.35929
TRINITY_DN58547_c0_g1	ERF	-1.23703	0.48971	-1.35049
TRINITY_DN12065_c0_g1	ERF	-0.764684	-1.43589	-1.27979
TRINITY_DN19740_c0_g1	ERF	-1.77701	-3.89873	-1.25357
TRINITY_DN61816_c0_g1	ERF	-0.777202	-2.08856	-1.21006
TRINITY_DN1192_c0_g1	ERF	-0.0294409	-0.537109	-1.19274
TRINITY_DN114591_c0_g1	ERF	-1.07855	-1.08574	-1.13351
TRINITY_DN11348_c0_g1	ERF	-0.353877	0.000139495	-1.11179
TRINITY_DN4144_c0_g1	ERF	-1.06681	-0.411507	-1.10465
TRINITY_DN13818_c0_g1	ERF	0.0894168	-0.0869094	-1.06075
TRINITY_DN698_c0_g1	ERF	-0.148968	-0.0944205	-1.03298
TRINITY_DN55824_c0_g1	ERF	1.27264	1.12558	-0.99604
TRINITY_DN78076_c0_g1	ERF	-0.394672	-1.48533	-0.970377
TRINITY_DN9629_c0_g1	ERF	-0.107618	1.1322	-0.956694
TRINITY_DN1148_c1_g1	ERF	1.18055	1.11952	-0.928668
TRINITY_DN206733_c0_g1	ERF	2.40712	1.06006	-0.904088
TRINITY_DN17049_c0_g1	ERF	1.42788	2.58609	-0.900758
TRINITY_DN23037_c0_g1	ERF	-0.608361	-1.33762	-0.895685
TRINITY_DN1581_c2_g3	ERF	-2.39922	-3.65368	-0.881667
TRINITY_DN3527_c0_g2	ERF	0.711968	-1.3195	-0.82643
TRINITY_DN21118_c0_g1	ERF	1.34758	1.15764	-0.795351
TRINITY_DN133406_c0_g2	ERF	-0.363391	-1.81003	-0.765865
TRINITY_DN32896_c0_g1	ERF	-1.22568	3.26094	-0.761437
TRINITY_DN113073_c0_g1	ERF	-0.263322	1.22404	-0.708209
TRINITY_DN7839_c3_g1	ERF	0.241069	-1.17964	-0.698713
TRINITY_DN17681_c0_g2	ERF	-3.07527	-6.03039	-0.686293
TRINITY_DN21748_c0_g1	ERF	0.0224389	-1.74557	-0.665669
TRINITY_DN59354_c0_g1	ERF	-2.5223	-3.37279	-0.659249
TRINITY_DN15528_c0_g1	ERF	-0.512005	-1.96227	-0.567575
TRINITY_DN7527_c0_g1	ERF	-1.0301	-1.08259	-0.554321
TRINITY_DN71000_c0_g1	ERF	1.68776	1.58334	-0.553157
TRINITY_DN91617_c0_g1	ERF	1.87234	0.730623	-0.497982
TRINITY_DN12088_c0_g1	ERF	-1.12199	0.244373	-0.492632
TRINITY_DN34404_c0_g1	ERF	-0.506363	-2.46205	-0.387923
TRINITY_DN25257_c0_g1	ERF	1.0832	0.488963	-0.386895
TRINITY_DN53349_c0_g1	ERF	0.981098	-1.00706	-0.366323
TRINITY_DN6765_c0_g1	ERF	1.28904	1.39569	-0.361726
TRINITY_DN54738_c0_g1	ERF	0.115833	-1.44146	-0.3464
TRINITY_DN69014_c0_g1	ERF	0.0259714	-3.12917	-0.333295
TRINITY_DN465_c0_g1	ERF	1.2403	-1.36942	-0.313392
TRINITY_DN122301_c0_g2	ERF	-3.70992	-2.21395	-0.300509
TRINITY_DN244643_c0_g1	ERF	-1.90953	-1.33059	-0.288046
TRINITY_DN58279_c0_g1	ERF	1.16544	-0.131323	-0.2441
TRINITY_DN23881_c0_g1	ERF	0.325262	2.0779	-0.225889
TRINITY_DN8847_c0_g2	ERF	-0.421059	-1.22488	-0.202158
TRINITY_DN7015_c1_g1	ERF	0.600188	1.17984	-0.176528
TRINITY_DN4364_c1_g2	ERF	0.757842	1.17811	-0.169607
TRINITY_DN20002_c0_g1	ERF	-0.0827932	-1.00373	-0.160379
TRINITY_DN7527_c0_g2	ERF	0.455802	1.93785	-0.13764
TRINITY_DN27497_c0_g1	ERF	1.99532	-0.188465	-0.113643
TRINITY_DN4007_c3_g1	ERF	-1.79277	-1.97877	-0.0944487
TRINITY_DN18205_c0_g1	ERF	1.76918	-0.098472	-0.0819443
TRINITY_DN223395_c0_g2	ERF	-2.14964	-1.68343	-0.0819443
TRINITY_DN7969_c0_g1	ERF	-0.882295	-2.54395	-0.0673098
TRINITY_DN12167_c0_g2	ERF	-1.93218	0.963948	-0.052686
TRINITY_DN38434_c1_g5	ERF	0.491012	-1.5071	-0.0266892
TRINITY_DN11712_c0_g1	ERF	-0.207451	1.06037	-0.00375159
TRINITY_DN42369_c0_g1	ERF	2.23908	-0.098472	0.00233314
TRINITY_DN3662_c0_g3	ERF	0.670741	1.06764	0.0438787
TRINITY_DN92498_c0_g1	ERF	1.16933	3.06245	0.0694028
TRINITY_DN5694_c0_g2	ERF	-0.615209	-1.65361	0.077841
TRINITY_DN131917_c0_g1	ERF	1.05402	0.0445077	0.111707
TRINITY_DN3993_c0_g1	ERF	-0.0575332	1.20494	0.129739
TRINITY_DN10003_c0_g1	ERF	0.226533	1.15217	0.144784
TRINITY_DN27558_c0_g1	ERF	1.67692	0.144309	0.186276
TRINITY_DN40121_c0_g2	ERF	-1.43898	1.91811	0.195984
TRINITY_DN36726_c0_g1	ERF	0.15126	1.48109	0.203778
TRINITY_DN23202_c0_g2	ERF	-2.69974	0.0711666	0.234991
TRINITY_DN101126_c0_g1	ERF	2.48639	0.1435	0.238563
TRINITY_DN57788_c0_g1	ERF	0.649327	1.12988	0.330831
TRINITY_DN28399_c0_g4	ERF	0.579223	1.31913	0.352848
TRINITY_DN6784_c0_g1	ERF	-1.86284	-3.45422	0.387295
TRINITY_DN1298_c0_g1	ERF	0.243336	1.17309	0.555768
TRINITY_DN16172_c0_g1	ERF	0.970155	2.14714	0.562792
TRINITY_DN3174_c0_g1	ERF	0.712205	1.50528	0.630416
TRINITY_DN71718_c0_g1	ERF	-7.08358	-6.30066	0.638549
TRINITY_DN16055_c0_g1	ERF	1.36925	0.763921	0.64272
TRINITY_DN11792_c0_g1	ERF	-0.383884	4.49516	0.64383
TRINITY_DN29051_c0_g2	ERF	1.53366	1.08149	0.661805
TRINITY_DN18152_c0_g1	ERF	-1.07362	-2.61271	0.662421
TRINITY_DN778_c0_g1	ERF	-0.917175	-2.21292	0.666702
TRINITY_DN18871_c0_g1	ERF	-1.85504	-1.09292	0.667435
TRINITY_DN8478_c0_g2	ERF	0.478612	1.0848	0.675804
TRINITY_DN7547_c0_g1	ERF	-1.09417	-0.546178	0.692338
TRINITY_DN34054_c0_g1	ERF	0.00712881	1.41957	0.701931
TRINITY_DN12352_c0_g1	ERF	0.16675	1.79046	0.759056
TRINITY_DN206733_c1_g1	ERF	1.6349	-0.283673	0.788797
TRINITY_DN7551_c0_g1	ERF	-1.18077	-2.10334	0.800718
TRINITY_DN24330_c0_g1	ERF	1.00839	2.88786	0.812489
TRINITY_DN29820_c0_g1	ERF	-0.109101	1.49695	0.860185
TRINITY_DN58227_c0_g1	ERF	0.668212	2.17303	0.877555
TRINITY_DN4321_c0_g1	ERF	0.525387	1.77764	0.894122
TRINITY_DN12753_c0_g1	ERF	-3.43561	-4.70651	0.960783
TRINITY_DN84829_c0_g1	ERF	-0.203086	-0.373139	1.03683
TRINITY_DN4682_c0_g1	ERF	-0.15957	1.4549	1.06928
TRINITY_DN34117_c0_g1	ERF	-0.491	1.3796	1.09383
TRINITY_DN13012_c0_g1	ERF	-0.616621	-2.36142	1.09643
TRINITY_DN1411_c1_g1	ERF	-1.03326	-1.30606	1.12599
TRINITY_DN11941_c0_g1	ERF	0.264486	0.764219	1.2249
TRINITY_DN138436_c0_g1	ERF	-0.626717	0.0745195	1.28873
TRINITY_DN6224_c1_g2	ERF	-0.986524	-0.414438	1.33561
TRINITY_DN8824_c0_g1	ERF	0.313957	-0.357024	1.34194
TRINITY_DN17508_c0_g1	ERF	-2.06337	-1.3756	1.37563
TRINITY_DN255319_c0_g1	ERF	3.91116	0.731812	1.37804
TRINITY_DN6481_c0_g1	ERF	-3.12969	-6.9601	1.38924
TRINITY_DN1971_c2_g2	ERF	0.620107	1.0733	1.40143
TRINITY_DN25580_c0_g1	ERF	-2.83928	-1.1932	1.51181
TRINITY_DN14327_c0_g1	ERF	-0.403921	0.532934	1.57252
TRINITY_DN13012_c0_g2	ERF	0.335952	-1.69169	1.60224
TRINITY_DN2519_c3_g1	ERF	-4.88763	-5.74029	1.60823
TRINITY_DN3274_c0_g1	ERF	-1.83382	-1.37293	1.62136
TRINITY_DN13930_c0_g1	ERF	0.345781	1.687	1.64632
TRINITY_DN47570_c0_g1	ERF	-2.09184	-5.88367	1.65962
TRINITY_DN126745_c0_g1	ERF	2.80889	1.41218	1.77453
TRINITY_DN8847_c1_g1	ERF	-3.86988	-2.91734	1.86438
TRINITY_DN1136_c2_g1	ERF	4.5341	-2.92641	2.10187
TRINITY_DN15637_c0_g1	ERF	2.72055	3.65407	2.20182
TRINITY_DN18919_c0_g1	ERF	0.307046	1.19997	2.26567
TRINITY_DN22934_c0_g1	ERF	-0.201705	-2.06759	2.63077
TRINITY_DN31340_c1_g1	ERF	1.45332	0.245169	2.79407
TRINITY_DN15894_c0_g1	ERF	1.92544	-2.93825	3.33865
TRINITY_DN10564_c0_g1	ERF	-4.93688	-7.27174	3.4159
TRINITY_DN12505_c0_g3	ERF	-2.27618	-3.43377	4.45044
TRINITY_DN16055_c0_g2	ERF	5.41781	0.47824	4.84108

## Sheet: FAR
ID	TF name	Stem/Rhizome	Leaf/Rhizome	Flower/Rhizome
TRINITY_DN8483_c1_g2	FAR1	1.19684	0.906	-3.68417
TRINITY_DN12744_c0_g1	FAR1	-0.0931266	-0.249414	-3.46689
TRINITY_DN40765_c0_g2	FAR1	1.2038	1.30046	-3.15761
TRINITY_DN214617_c0_g1	FAR1	-0.492949	-0.70946	-2.8065
TRINITY_DN34835_c0_g1	FAR1	-2.43853	-4.90358	-2.56804
TRINITY_DN30082_c0_g1	FAR1	-0.604915	-0.959892	-2.36402
TRINITY_DN12319_c0_g3	FAR1	-0.329553	-2.11822	-2.30012
TRINITY_DN33184_c0_g2	FAR1	1.35254	-0.20806	-2.22344
TRINITY_DN57537_c0_g2	FAR1	1.01679	-2.09847	-1.99767
TRINITY_DN46874_c0_g1	FAR1	0.707728	0.58268	-1.99303
TRINITY_DN723_c1_g1	FAR1	-4.46624	-2.6446	-1.98074
TRINITY_DN8076_c0_g1	FAR1	-1.64327	-1.03466	-1.84565
TRINITY_DN18386_c0_g1	FAR1	0.477904	-0.19155	-1.83849
TRINITY_DN26352_c0_g1	FAR1	0.264991	-1.00727	-1.82915
TRINITY_DN49552_c0_g1	FAR1	-0.177462	-2.45342	-1.81085
TRINITY_DN26209_c0_g2	FAR1	-0.750855	0.280219	-1.74009
TRINITY_DN659_c2_g1	FAR1	-0.247298	-0.684952	-1.63091
TRINITY_DN67051_c0_g1	FAR1	-1.4871	-1.48433	-1.56679
TRINITY_DN20224_c1_g2	FAR1	-0.9172	-2.02704	-1.53823
TRINITY_DN1679_c3_g1	FAR1	-1.70575	-1.35966	-1.4967
TRINITY_DN7747_c0_g1	FAR1	-1.69687	-1.33038	-1.42195
TRINITY_DN19889_c0_g4	FAR1	-0.0985866	-0.979968	-1.41426
TRINITY_DN57513_c0_g1	FAR1	-0.589847	-0.431933	-1.38132
TRINITY_DN14491_c0_g1	FAR1	-0.302679	0.122594	-1.3284
TRINITY_DN67475_c1_g1	FAR1	0.137926	-1.62837	-1.29155
TRINITY_DN3974_c0_g1	FAR1	-0.693971	-2.0756	-1.27081
TRINITY_DN197953_c0_g1	FAR1	-1.37783	-0.126833	-1.20954
TRINITY_DN47048_c0_g1	FAR1	-0.318169	-0.988404	-1.17666
TRINITY_DN7160_c1_g4	FAR1	-0.180903	0.126432	-1.16147
TRINITY_DN141477_c0_g1	FAR1	0.224404	-1.09974	-1.15775
TRINITY_DN7311_c2_g1	FAR1	0.0131677	-0.544956	-1.13961
TRINITY_DN8799_c0_g1	FAR1	-0.816273	-0.330943	-1.11173
TRINITY_DN9632_c0_g1	FAR1	0.380405	-0.148871	-1.0972
TRINITY_DN51761_c0_g1	FAR1	0.149842	0.176919	-1.07156
TRINITY_DN31182_c0_g1	FAR1	-0.481318	-2.17316	-1.00976
TRINITY_DN30346_c0_g1	FAR1	-0.729758	-2.45657	-0.963231
TRINITY_DN37040_c0_g2	FAR1	-1.4839	-0.672289	-0.938417
TRINITY_DN24894_c0_g1	FAR1	-2.39082	-1.81003	-0.824219
TRINITY_DN13675_c0_g1	FAR1	-1.02781	-3.948	-0.817679
TRINITY_DN17487_c0_g1	FAR1	-1.39971	-3.85887	-0.743792
TRINITY_DN231_c1_g2	FAR1	-1.17744	-2.46012	-0.705366
TRINITY_DN94361_c0_g1	FAR1	-0.0597726	-1.13679	-0.686228
TRINITY_DN20057_c2_g2	FAR1	1.78643	-1.29039	-0.653217
TRINITY_DN12621_c3_g1	FAR1	-0.432978	-1.55402	-0.623581
TRINITY_DN80658_c1_g1	FAR1	0.554114	1.91218	-0.582629
TRINITY_DN22665_c0_g1	FAR1	-0.267737	-1.20243	-0.542542
TRINITY_DN55759_c0_g1	FAR1	-1.03946	-0.983135	-0.509904
TRINITY_DN9701_c0_g1	FAR1	-1.00778	-0.672282	-0.487332
TRINITY_DN7160_c1_g3	FAR1	1.10759	0.692121	-0.454158
TRINITY_DN8038_c1_g2	FAR1	-0.214142	-1.07715	-0.421697
TRINITY_DN75976_c0_g1	FAR1	-1.89186	-2.39682	-0.410352
TRINITY_DN55260_c0_g1	FAR1	-0.00038576	-1.13165	-0.410336
TRINITY_DN27530_c0_g1	FAR1	2.31461	-0.427614	-0.356091
TRINITY_DN451_c0_g2	FAR1	0.728509	1.06316	-0.281688
TRINITY_DN3678_c0_g1	FAR1	0.415253	1.04658	-0.218305
TRINITY_DN19889_c0_g2	FAR1	-0.661143	-1.16222	-0.203508
TRINITY_DN14307_c0_g1	FAR1	1.22369	-1.92211	-0.180841
TRINITY_DN109320_c0_g1	FAR1	0.513253	-2.13685	-0.153329
TRINITY_DN231_c1_g1	FAR1	-1.21715	-1.19234	-0.151838
TRINITY_DN56161_c0_g1	FAR1	0.131475	-1.23232	-0.114652
TRINITY_DN14838_c0_g1	FAR1	0.0308705	1.08681	-0.0635463
TRINITY_DN58674_c0_g2	FAR1	-0.315047	-3.28566	-0.0449744
TRINITY_DN39184_c1_g1	FAR1	0.110779	-1.11905	0.00233314
TRINITY_DN36463_c0_g1	FAR1	-2.63182	-1.56864	0.14559
TRINITY_DN39432_c0_g2	FAR1	0.00695244	-2.39727	0.149111
TRINITY_DN57513_c1_g1	FAR1	0.107676	1.08221	0.209578
TRINITY_DN263543_c0_g1	FAR1	-1.13129	-1.84073	0.24346
TRINITY_DN91431_c0_g1	FAR1	0.0850468	-1.06914	0.263874
TRINITY_DN160858_c0_g1	FAR1	3.23268	2.85789	0.268035
TRINITY_DN55710_c0_g1	FAR1	-0.911914	-1.69617	0.285936
TRINITY_DN11041_c0_g1	FAR1	1.10584	-0.373923	0.321095
TRINITY_DN55215_c0_g1	FAR1	-0.834862	-1.44022	0.370295
TRINITY_DN20135_c0_g1	FAR1	1.00306	1.56491	0.371141
TRINITY_DN125872_c0_g1	FAR1	0.336015	-1.00516	0.417162
TRINITY_DN90282_c0_g1	FAR1	1.14451	-2.02395	0.439521
TRINITY_DN52704_c0_g1	FAR1	-0.000596502	1.02431	0.465076
TRINITY_DN113986_c0_g1	FAR1	0.60273	1.51918	0.482951
TRINITY_DN142595_c0_g1	FAR1	1.05046	0.278286	0.578426
TRINITY_DN20402_c0_g2	FAR1	0.200149	1.4249	0.616303
TRINITY_DN1857_c4_g1	FAR1	1.00637	0.870207	0.688342
TRINITY_DN17393_c0_g1	FAR1	-3.06632	-1.48926	0.768597
TRINITY_DN68607_c0_g1	FAR1	2.19303	1.31762	0.797187
TRINITY_DN11205_c0_g1	FAR1	-1.30908	-0.855454	0.808145
TRINITY_DN20194_c0_g1	FAR1	-2.51159	-0.913011	0.831335
TRINITY_DN3678_c0_g3	FAR1	0.996947	1.32406	0.867311
TRINITY_DN23011_c2_g1	FAR1	0.605627	3.18885	0.899827
TRINITY_DN39432_c0_g1	FAR1	1.06637	0.545443	0.918838
TRINITY_DN25580_c1_g2	FAR1	-0.271001	-2.51731	0.943206
TRINITY_DN110101_c1_g1	FAR1	1.42692	2.22346	1.00233
TRINITY_DN10946_c0_g1	FAR1	-0.200697	1.12334	1.01002
TRINITY_DN18053_c0_g2	FAR1	1.90587	0.880889	1.04158
TRINITY_DN7604_c0_g1	FAR1	-0.686923	-1.33325	1.04508
TRINITY_DN21259_c0_g1	FAR1	0.756587	1.37942	1.05832
TRINITY_DN7535_c0_g1	FAR1	-1.51974	-1.22184	1.05936
TRINITY_DN68226_c1_g1	FAR1	0.526726	0.796613	1.06036
TRINITY_DN16402_c0_g1	FAR1	0.0638668	0.317994	1.08947
TRINITY_DN195403_c1_g1	FAR1	0.107946	-2.04168	1.09189
TRINITY_DN214700_c1_g1	FAR1	0.0437022	-2.08225	1.10672
TRINITY_DN28897_c0_g1	FAR1	0.720478	0.962195	1.15866
TRINITY_DN22567_c0_g1	FAR1	-0.188397	-0.252153	1.1654
TRINITY_DN9362_c1_g2	FAR1	0.107095	1.7266	1.17716
TRINITY_DN33184_c0_g1	FAR1	0.968868	-0.135071	1.23208
TRINITY_DN22309_c0_g3	FAR1	0.48555	0.038211	1.2577
TRINITY_DN23493_c0_g1	FAR1	0.736689	0.771716	1.26215
TRINITY_DN67088_c0_g1	FAR1	-3.54356	-1.42186	1.30682
TRINITY_DN20402_c0_g1	FAR1	1.39788	-1.48651	1.31009
TRINITY_DN37152_c0_g1	FAR1	-0.553263	0.174928	1.41697
TRINITY_DN40082_c0_g2	FAR1	-0.168968	-0.371969	1.42373
TRINITY_DN235232_c0_g1	FAR1	-0.0602128	-0.724694	1.43105
TRINITY_DN18433_c0_g1	FAR1	-0.312829	0.114371	1.4354
TRINITY_DN68350_c0_g1	FAR1	0.481278	-0.119055	1.55215
TRINITY_DN71858_c0_g1	FAR1	0.883859	1.56518	1.6375
TRINITY_DN109069_c0_g1	FAR1	0.672442	-2.02389	1.64763
TRINITY_DN28560_c0_g1	FAR1	1.50254	0.139274	1.67227
TRINITY_DN72571_c0_g1	FAR1	-1.60206	-0.279998	1.67935
TRINITY_DN47513_c0_g1	FAR1	1.31568	1.37409	1.69689
TRINITY_DN38166_c0_g1	FAR1	1.38854	2.35863	1.72369
TRINITY_DN172110_c0_g1	FAR1	-0.179077	-4.81655	1.72972
TRINITY_DN77512_c0_g1	FAR1	1.52478	-0.377865	1.79592
TRINITY_DN4593_c1_g1	FAR1	1.46216	0.264869	1.83603
TRINITY_DN101188_c0_g1	FAR1	1.42692	0.880945	2.02633
TRINITY_DN26209_c0_g1	FAR1	3.12946	2.7844	2.06963
TRINITY_DN9606_c0_g1	FAR1	1.95965	-2.29602	2.0965
TRINITY_DN24709_c0_g1	FAR1	1.66814	1.12812	2.34482
TRINITY_DN68468_c1_g1	FAR1	2.06492	1.71024	2.4335
TRINITY_DN53442_c1_g1	FAR1	0.813698	2.01621	2.60904
TRINITY_DN98517_c0_g1	FAR1	1.52011	2.19404	3.96139
TRINITY_DN23564_c0_g1	FAR1	-0.00794274	1.28764	5.87828
TRINITY_DN144863_c0_g1	FAR1	-0.447376	0.0341795	7.66791
TRINITY_DN60099_c0_g1	FAR1	1.29411	3.12292	7.97573
TRINITY_DN8583_c0_g2	FAR1	2.66898	1.60798	9.76754

## Sheet: MYB
ID	TF name	Stem/Rhizome	Leaf/Rhizome	Flower/Rhizome
TRINITY_DN77878_c0_g3	MYB	-4.08706	-4.94775	-4.90626
TRINITY_DN39348_c0_g1	MYB	-0.147861	-1.32945	-4.74334
TRINITY_DN6307_c0_g1	MYB	-2.74643	-1.48026	-4.2954
TRINITY_DN6394_c0_g1	MYB	-1.12124	-1.85974	-3.66823
TRINITY_DN140979_c1_g1	MYB	-2.92705	-3.54955	-2.84168
TRINITY_DN96272_c0_g2	MYB	-0.890611	-1.56249	-2.77097
TRINITY_DN60858_c0_g1	MYB	-2.14481	-1.72592	-2.75908
TRINITY_DN77878_c0_g1	MYB	-4.2463	-1.33513	-2.69265
TRINITY_DN67849_c0_g1	MYB	-1.48203	-3.73865	-2.62436
TRINITY_DN60858_c0_g2	MYB	-0.337995	-1.5097	-2.47981
TRINITY_DN459_c0_g1	MYB	-0.118238	-0.902133	-2.47896
TRINITY_DN30204_c0_g1	MYB	0.0661427	-3.07421	-2.10779
TRINITY_DN29014_c0_g1	MYB	0.136483	-0.704522	-2.10372
TRINITY_DN10908_c0_g1	MYB	-0.3977	0.15443	-2.10342
TRINITY_DN161682_c0_g1	MYB	-0.781402	-1.49112	-2.07186
TRINITY_DN26602_c1_g1	MYB	-0.436209	-3.09604	-1.9925
TRINITY_DN211928_c0_g1	MYB	-3.47643	-3.033	-1.91355
TRINITY_DN3257_c0_g1	MYB	-1.86007	0.864133	-1.91167
TRINITY_DN76509_c1_g1	MYB	-0.444989	-1.183	-1.69457
TRINITY_DN39918_c0_g1	MYB	0.145469	-1.28469	-1.61648
TRINITY_DN58372_c0_g1	MYB	-0.0464005	0.90023	-1.5988
TRINITY_DN24564_c0_g1	MYB	-1.97915	-0.304004	-1.59516
TRINITY_DN23917_c4_g1	MYB	-3.34278	-1.2956	-1.56366
TRINITY_DN48122_c0_g1	MYB	-0.397775	-1.12334	-1.42026
TRINITY_DN21053_c0_g2	MYB	-0.025883	0.720216	-1.33902
TRINITY_DN40203_c0_g2	MYB	0.215024	0.929681	-1.29233
TRINITY_DN15228_c0_g1	MYB	-3.75853	-1.54438	-1.2902
TRINITY_DN76934_c0_g1	MYB	0.0942447	0.341254	-1.28767
TRINITY_DN269331_c0_g1	MYB	-1.21977	-2.34349	-1.22648
TRINITY_DN32829_c0_g2	MYB	-1.25674	-1.68659	-1.18684
TRINITY_DN2631_c0_g1	MYB	0.306347	-0.0437769	-1.11771
TRINITY_DN766_c0_g1	MYB	-0.457262	-0.0938705	-1.06534
TRINITY_DN1998_c0_g1	MYB	-0.596404	2.07998	-0.989266
TRINITY_DN8680_c0_g1	MYB	1.56482	0.0739506	-0.968659
TRINITY_DN16321_c0_g1	MYB	-1.12782	0.000229161	-0.951591
TRINITY_DN17257_c0_g5	MYB	-1.23445	-0.926917	-0.878936
TRINITY_DN14579_c0_g1	MYB	-4.43312	-7.01748	-0.81642
TRINITY_DN21139_c0_g1	MYB	-1.02463	-0.0533635	-0.753556
TRINITY_DN279130_c0_g1	MYB	0.10984	-2.28652	-0.741706
TRINITY_DN1525_c0_g1	MYB	-0.211042	-1.10513	-0.676512
TRINITY_DN5245_c1_g2	MYB	0.709323	1.16048	-0.551733
TRINITY_DN201140_c0_g1	MYB	-3.38178	-2.87881	-0.511996
TRINITY_DN84812_c1_g1	MYB	-3.05406	-0.577479	-0.485855
TRINITY_DN19658_c0_g1	MYB	-0.304154	-2.28904	-0.454786
TRINITY_DN113794_c0_g1	MYB	-1.56455	-0.0786616	-0.418998
TRINITY_DN82495_c0_g1	MYB	-0.0670703	1.59506	-0.398104
TRINITY_DN41682_c0_g1	MYB	-1.47593	-1.92538	-0.390454
TRINITY_DN79272_c0_g1	MYB	-1.31203	-0.324372	-0.384385
TRINITY_DN35133_c0_g1	MYB	1.01232	0.482493	-0.377945
TRINITY_DN12000_c0_g1	MYB	0.898888	1.11832	-0.1997
TRINITY_DN72663_c0_g1	MYB	-1.22176	-1.56342	-0.199419
TRINITY_DN27079_c0_g2	MYB	-1.17	-1.61307	-0.189205
TRINITY_DN22753_c0_g1	MYB	-1.42725	-0.854346	-0.156447
TRINITY_DN1464_c0_g1	MYB	-1.07194	-1.59755	-0.115407
TRINITY_DN5245_c2_g1	MYB	-0.713443	-2.61345	-0.111718
TRINITY_DN1936_c0_g1	MYB	0.0175747	1.06307	-0.102939
TRINITY_DN3907_c4_g1	MYB	-1.28266	-0.0523119	-0.0192943
TRINITY_DN5390_c0_g1	MYB	-0.881739	-2.09082	0.19287
TRINITY_DN198259_c1_g2	MYB	-1.15983	1.01024	0.200137
TRINITY_DN60244_c0_g1	MYB	-0.266578	2.03996	0.201816
TRINITY_DN8813_c0_g1	MYB	1.01783	1.92145	0.265398
TRINITY_DN5017_c1_g1	MYB	0.656846	1.04011	0.268622
TRINITY_DN13273_c0_g1	MYB	0.688885	1.17207	0.330833
TRINITY_DN30440_c0_g1	MYB	1.49689	0.283911	0.362481
TRINITY_DN7720_c0_g1	MYB	-0.188197	1.49925	0.427155
TRINITY_DN679_c0_g1	MYB	-1.81049	-1.62024	0.445742
TRINITY_DN31278_c0_g3	MYB	-1.05559	-2.88314	0.4487
TRINITY_DN30886_c0_g1	MYB	-0.278868	1.27348	0.455429
TRINITY_DN15892_c0_g1	MYB	-1.90102	-0.938469	0.460017
TRINITY_DN9889_c0_g1	MYB	0.961915	-1.32356	0.483151
TRINITY_DN19239_c0_g1	MYB	2.30049	1.03903	0.495127
TRINITY_DN110001_c0_g1	MYB	1.29966	0.741428	0.49575
TRINITY_DN17778_c1_g1	MYB	2.03797	1.84285	0.5778
TRINITY_DN37533_c0_g2	MYB	-2.07617	1.60296	0.63794
TRINITY_DN9468_c0_g1	MYB	-1.91878	0.910013	0.761251
TRINITY_DN29292_c0_g1	MYB	-1.59169	-3.87731	0.770604
TRINITY_DN18621_c0_g1	MYB	-1.41633	-3.47096	0.836032
TRINITY_DN9646_c0_g1	MYB	-0.947057	-1.38556	0.847117
TRINITY_DN2786_c2_g1	MYB	0.976861	1.14163	0.850522
TRINITY_DN10997_c0_g1	MYB	0.415903	1.15386	0.930218
TRINITY_DN48252_c0_g1	MYB	1.40315	-0.265302	0.976117
TRINITY_DN74630_c0_g1	MYB	1.6937	1.38686	1.0415
TRINITY_DN29726_c0_g1	MYB	1.06734	0.518617	1.05232
TRINITY_DN92943_c0_g1	MYB	1.66207	-0.0238882	1.06963
TRINITY_DN15798_c0_g1	MYB	-0.189999	-0.311392	1.08194
TRINITY_DN27561_c0_g1	MYB	-0.637761	0.64817	1.11455
TRINITY_DN73557_c0_g1	MYB	0.982243	1.20547	1.12176
TRINITY_DN2303_c2_g1	MYB	-0.423342	1.56518	1.14965
TRINITY_DN202378_c0_g1	MYB	1.27735	1.72163	1.23856
TRINITY_DN31278_c0_g1	MYB	0.170101	-2.04574	1.25205
TRINITY_DN29726_c0_g2	MYB	-0.160564	1.17942	1.28996
TRINITY_DN9642_c0_g1	MYB	0.703088	-2.16973	1.32034
TRINITY_DN163963_c1_g1	MYB	-0.802317	-1.90155	1.33827
TRINITY_DN16337_c0_g1	MYB	1.33358	1.95841	1.45322
TRINITY_DN37329_c0_g2	MYB	0.261356	-1.60487	1.49033
TRINITY_DN30857_c0_g1	MYB	2.65532	3.34414	1.50302
TRINITY_DN14157_c0_g1	MYB	-0.548731	1.92925	1.51871
TRINITY_DN262460_c0_g1	MYB	-0.154809	1.41542	1.61805
TRINITY_DN10572_c0_g1	MYB	0.452292	0.11568	1.78142
TRINITY_DN18900_c0_g1	MYB	0.921565	1.72721	1.96666
TRINITY_DN28183_c0_g1	MYB	-0.837074	-1.22267	2.00436
TRINITY_DN16146_c1_g1	MYB	1.45394	1.78722	2.29974
TRINITY_DN110833_c4_g1	MYB	-0.403874	1.45025	2.40823
TRINITY_DN3811_c0_g2	MYB	1.98607	-0.365822	2.55991
TRINITY_DN28716_c1_g1	MYB	-1.13225	-3.83127	2.82179
TRINITY_DN31658_c0_g1	MYB	-0.465278	0.0097109	2.91002
TRINITY_DN2873_c1_g1	MYB	-0.506108	1.3123	4.3152
TRINITY_DN21937_c0_g1	MYB	0.651518	2.41413	6.86204
TRINITY_DN29421_c0_g1	MYB	2.39153	1.13324	10.1917
TRINITY_DN472_c1_g2	MYB_related	0.0473521	-0.771005	-4.03169
TRINITY_DN14805_c0_g1	MYB_related	-3.10362	-3.62649	-3.867
TRINITY_DN202518_c0_g1	MYB_related	-3.93404	-1.88578	-3.45545
TRINITY_DN4061_c0_g1	MYB_related	0.336778	-2.73651	-3.45307
TRINITY_DN85724_c0_g1	MYB_related	-1.51458	-3.03006	-3.32054
TRINITY_DN34866_c0_g1	MYB_related	-2.29629	-2.81501	-3.28493
TRINITY_DN33796_c0_g1	MYB_related	-2.20485	-2.36541	-3.23748
TRINITY_DN18052_c0_g1	MYB_related	-2.87768	-3.15818	-3.13442
TRINITY_DN134454_c0_g1	MYB_related	0.369369	-1.07972	-2.93816
TRINITY_DN57043_c0_g1	MYB_related	-1.60309	-0.397217	-2.55302
TRINITY_DN129212_c0_g1	MYB_related	-0.715038	-1.64132	-2.51453
TRINITY_DN32829_c0_g1	MYB_related	-0.26343	0.275431	-2.49022
TRINITY_DN66235_c1_g1	MYB_related	-1.99301	-0.225365	-2.37116
TRINITY_DN35887_c0_g1	MYB_related	0.622555	0.944295	-2.12594
TRINITY_DN47332_c1_g1	MYB_related	-1.50142	-0.253696	-2.03361
TRINITY_DN51774_c1_g2	MYB_related	-1.99588	-0.782487	-2.01546
TRINITY_DN1516_c2_g1	MYB_related	-0.391855	2.14778	-1.9986
TRINITY_DN13767_c0_g1	MYB_related	0.63003	0.722454	-1.96939
TRINITY_DN13596_c0_g1	MYB_related	-3.27447	-4.84431	-1.94882
TRINITY_DN26344_c0_g1	MYB_related	-1.76593	-2.01058	-1.91502
TRINITY_DN76309_c0_g2	MYB_related	-0.828421	-0.965351	-1.91125
TRINITY_DN9763_c0_g1	MYB_related	-1.31852	-2.97947	-1.88298
TRINITY_DN22526_c0_g1	MYB_related	-2.34459	-2.8805	-1.86922
TRINITY_DN16602_c0_g1	MYB_related	-2.48538	-2.53559	-1.74596
TRINITY_DN46766_c0_g2	MYB_related	-1.16083	-1.13117	-1.74271
TRINITY_DN6085_c0_g1	MYB_related	0.558687	0.415655	-1.65858
TRINITY_DN147348_c1_g2	MYB_related	-0.317684	-1.00672	-1.62872
TRINITY_DN16602_c1_g3	MYB_related	-1.15804	-1.57256	-1.58263
TRINITY_DN9270_c0_g1	MYB_related	-1.25066	-3.00342	-1.57807
TRINITY_DN26134_c0_g1	MYB_related	-3.23781	-2.76083	-1.57589
TRINITY_DN20253_c0_g1	MYB_related	-0.467963	-0.899143	-1.55611
TRINITY_DN38208_c2_g1	MYB_related	0.769254	-1.72645	-1.54562
TRINITY_DN16960_c0_g1	MYB_related	-0.297268	-0.0146943	-1.52089
TRINITY_DN15196_c0_g1	MYB_related	-1.93454	-3.93583	-1.4743
TRINITY_DN27512_c0_g1	MYB_related	-0.326625	-1.35675	-1.45459
TRINITY_DN23324_c1_g1	MYB_related	-0.558592	-1.16159	-1.44459
TRINITY_DN54174_c0_g1	MYB_related	0.0654711	0.170869	-1.44209
TRINITY_DN7447_c1_g1	MYB_related	-0.135206	0.554806	-1.43244
TRINITY_DN18372_c0_g2	MYB_related	-0.394618	-0.867822	-1.32907
TRINITY_DN15399_c0_g1	MYB_related	0.0350326	1.00422	-1.32776
TRINITY_DN2348_c4_g1	MYB_related	-0.828649	-1.83422	-1.31729
TRINITY_DN39592_c0_g1	MYB_related	-1.74771	-0.290346	-1.28287
TRINITY_DN39931_c1_g2	MYB_related	-1.31144	-2.42667	-1.21151
TRINITY_DN203359_c0_g1	MYB_related	-0.170046	-1.89231	-1.17455
TRINITY_DN22718_c0_g1	MYB_related	-0.255645	-0.486911	-1.14612
TRINITY_DN7072_c1_g1	MYB_related	-0.409424	0.035075	-1.10116
TRINITY_DN17106_c0_g1	MYB_related	-0.148384	-0.22199	-1.09535
TRINITY_DN3128_c2_g2	MYB_related	-0.0671744	-0.20184	-1.05631
TRINITY_DN25065_c0_g1	MYB_related	-0.796142	-0.583709	-1.05177
TRINITY_DN15747_c0_g1	MYB_related	-0.196176	-0.0777201	-1.0344
TRINITY_DN570_c0_g2	MYB_related	-0.0124661	0.036728	-1.02381
TRINITY_DN43269_c0_g1	MYB_related	0.500867	0.35553	-1.00494
TRINITY_DN18052_c0_g2	MYB_related	-0.129114	1.32851	-0.984456
TRINITY_DN11169_c0_g1	MYB_related	-0.487052	-1.01236	-0.908173
TRINITY_DN32197_c0_g2	MYB_related	-1.32646	0.396454	-0.88938
TRINITY_DN4759_c0_g1	MYB_related	-0.379387	-1.2387	-0.858259
TRINITY_DN150802_c0_g1	MYB_related	-1.48662	-1.44686	-0.855798
TRINITY_DN229578_c0_g1	MYB_related	-1.12598	-0.274516	-0.814828
TRINITY_DN11949_c0_g1	MYB_related	-2.19015	-4.49518	-0.786827
TRINITY_DN17425_c0_g1	MYB_related	-0.127159	-1.04493	-0.734751
TRINITY_DN95235_c0_g1	MYB_related	0.957154	1.3943	-0.590652
TRINITY_DN88927_c1_g1	MYB_related	1.00932	-0.285655	-0.56544
TRINITY_DN256672_c0_g1	MYB_related	-1.08705	-1.15546	-0.556469
TRINITY_DN12946_c0_g1	MYB_related	0.739447	1.00821	-0.445014
TRINITY_DN20436_c0_g1	MYB_related	0.134321	1.74871	-0.353793
TRINITY_DN1637_c18_g1	MYB_related	-3.06588	-1.40881	-0.284948
TRINITY_DN7724_c2_g1	MYB_related	0.661106	-2.42687	-0.265685
TRINITY_DN22379_c0_g1	MYB_related	-2.13113	-1.65559	-0.204683
TRINITY_DN7108_c2_g1	MYB_related	-0.671672	-1.45542	-0.191576
TRINITY_DN2512_c0_g1	MYB_related	0.57975	1.00444	-0.0698054
TRINITY_DN11164_c0_g1	MYB_related	-0.190978	1.44495	-0.0520646
TRINITY_DN2639_c0_g1	MYB_related	0.158715	1.01828	-0.045727
TRINITY_DN74346_c0_g2	MYB_related	-0.709909	-4.87653	-0.0051432
TRINITY_DN14381_c0_g1	MYB_related	0.318742	2.35472	0.0321837
TRINITY_DN8261_c0_g1	MYB_related	-0.796483	-1.67735	0.0380082
TRINITY_DN23324_c1_g2	MYB_related	0.236677	1.60419	0.0491054
TRINITY_DN17086_c0_g1	MYB_related	-1.02932	-0.387644	0.074466
TRINITY_DN84536_c0_g1	MYB_related	0.552624	1.04451	0.195984
TRINITY_DN88733_c0_g1	MYB_related	-0.437957	-1.21144	0.221336
TRINITY_DN12204_c0_g2	MYB_related	-0.981183	-1.39461	0.222636
TRINITY_DN1927_c1_g1	MYB_related	0.187196	1.27593	0.223642
TRINITY_DN36780_c0_g1	MYB_related	1.15845	0.876282	0.247802
TRINITY_DN12847_c0_g4	MYB_related	0.768023	1.50783	0.256564
TRINITY_DN251632_c0_g3	MYB_related	-1.74751	-2.87352	0.264978
TRINITY_DN1675_c0_g2	MYB_related	-1.08656	-0.648398	0.267187
TRINITY_DN5956_c1_g1	MYB_related	-0.0123299	1.19871	0.268843
TRINITY_DN20723_c0_g1	MYB_related	-2.07304	-1.21769	0.302553
TRINITY_DN6682_c0_g1	MYB_related	-1.52098	-0.64889	0.358956
TRINITY_DN8573_c0_g1	MYB_related	-4.18139	-2.53967	0.413232
TRINITY_DN9098_c0_g3	MYB_related	-2.81998	-2.35629	0.461127
TRINITY_DN114_c1_g1	MYB_related	-1.46996	-0.767326	0.491174
TRINITY_DN10718_c0_g2	MYB_related	-0.879643	-2.7391	0.496099
TRINITY_DN49973_c1_g2	MYB_related	-0.359308	-1.33984	0.569507
TRINITY_DN19730_c0_g1	MYB_related	0.596968	-2.38501	0.581105
TRINITY_DN18105_c0_g1	MYB_related	-0.704229	-1.43466	0.590115
TRINITY_DN7168_c0_g1	MYB_related	-1.05906	-0.187105	0.60319
TRINITY_DN2035_c2_g2	MYB_related	0.528429	1.00917	0.649376
TRINITY_DN35216_c0_g2	MYB_related	-2.25155	-3.16532	0.69163
TRINITY_DN32341_c0_g1	MYB_related	0.343936	1.05591	0.715912
TRINITY_DN54096_c0_g1	MYB_related	-1.83477	-5.40127	0.784612
TRINITY_DN15353_c0_g1	MYB_related	-3.2475	-3.84638	0.827063
TRINITY_DN3904_c0_g1	MYB_related	0.657015	1.01707	0.8524
TRINITY_DN6676_c0_g1	MYB_related	-1.02188	1.63071	0.85718
TRINITY_DN12392_c0_g1	MYB_related	-1.26796	-1.27667	0.874148
TRINITY_DN8607_c0_g2	MYB_related	0.589203	1.12662	0.890342
TRINITY_DN1809_c0_g1	MYB_related	-1.45573	-0.670473	0.904464
TRINITY_DN6011_c0_g1	MYB_related	-2.89789	-2.58046	0.922109
TRINITY_DN4862_c0_g1	MYB_related	-2.37042	-0.131096	0.927085
TRINITY_DN16542_c0_g1	MYB_related	-2.82362	-1.68412	0.935459
TRINITY_DN278091_c0_g1	MYB_related	-2.94943	-1.91389	0.972402
TRINITY_DN229885_c0_g1	MYB_related	1.51569	0.170473	1.02927
TRINITY_DN1124_c0_g1	MYB_related	0.808535	0.724372	1.073
TRINITY_DN16761_c0_g1	MYB_related	-2.47096	-1.83256	1.08666
TRINITY_DN35_c3_g1	MYB_related	0.973203	1.83629	1.11834
TRINITY_DN30318_c0_g1	MYB_related	0.221694	-1.9183	1.18206
TRINITY_DN10629_c0_g1	MYB_related	0.121796	0.223368	1.18679
TRINITY_DN27731_c0_g1	MYB_related	1.19528	1.22407	1.2127
TRINITY_DN2213_c0_g1	MYB_related	-1.07574	-3.66174	1.23225
TRINITY_DN48_c1_g1	MYB_related	-0.595532	0.0541176	1.27053
TRINITY_DN2896_c0_g2	MYB_related	-0.273925	-0.834116	1.34027
TRINITY_DN32197_c0_g1	MYB_related	-2.36388	-2.01128	1.36297
TRINITY_DN82584_c0_g2	MYB_related	0.584793	0.60141	1.36428
TRINITY_DN15506_c0_g1	MYB_related	2.14228	1.66023	1.37864
TRINITY_DN22133_c0_g1	MYB_related	1.79456	2.04537	1.38257
TRINITY_DN101879_c0_g1	MYB_related	-0.445283	-1.34355	1.43915
TRINITY_DN81929_c1_g2	MYB_related	0.767565	3.14934	1.4742
TRINITY_DN5280_c0_g1	MYB_related	1.59095	-1.42676	1.52369
TRINITY_DN40243_c0_g1	MYB_related	-0.396221	0.529096	1.52491
TRINITY_DN10420_c0_g1	MYB_related	-0.506622	0.970321	1.52885
TRINITY_DN14477_c0_g1	MYB_related	1.60466	2.46507	1.64867
TRINITY_DN12087_c0_g1	MYB_related	-3.93361	-1.87018	1.68733
TRINITY_DN22079_c0_g2	MYB_related	0.0678698	0.162194	1.75998
TRINITY_DN5738_c0_g1	MYB_related	-0.412408	0.0962278	1.76453
TRINITY_DN13405_c0_g1	MYB_related	-1.48405	-2.68136	1.77466
TRINITY_DN22573_c0_g1	MYB_related	-0.201935	-1.34297	1.80737
TRINITY_DN6924_c0_g1	MYB_related	0.871702	1.92509	1.90186
TRINITY_DN1124_c1_g2	MYB_related	0.0887603	0.930399	1.90414
TRINITY_DN6171_c0_g1	MYB_related	1.06455	2.17287	1.93252
TRINITY_DN24385_c0_g1	MYB_related	-2.75912	-5.11258	2.02413
TRINITY_DN158675_c0_g2	MYB_related	-0.852747	0.523229	2.08511
TRINITY_DN22079_c0_g3	MYB_related	-4.305	-3.13656	2.11888
TRINITY_DN39516_c0_g1	MYB_related	-0.997656	-1.0678	2.17868
TRINITY_DN15031_c0_g1	MYB_related	-3.9103	-0.569028	2.22805
TRINITY_DN620_c1_g1	MYB_related	-4.90718	-4.88084	2.39586
TRINITY_DN11045_c0_g1	MYB_related	0.439233	2.12298	2.5184
TRINITY_DN53265_c1_g1	MYB_related	0.426923	2.20701	2.55215
TRINITY_DN84791_c0_g1	MYB_related	0.43532	1.46591	2.5761
TRINITY_DN74591_c0_g1	MYB_related	0.476833	-0.6722	2.814
TRINITY_DN55005_c0_g2	MYB_related	-0.348482	2.37391	3.08741
TRINITY_DN12945_c0_g1	MYB_related	1.89943	-0.688663	3.09363
TRINITY_DN28190_c0_g1	MYB_related	0.670449	0.408421	3.32396
TRINITY_DN11578_c0_g1	MYB_related	1.06727	-0.390345	3.53356
TRINITY_DN5280_c0_g2	MYB_related	0.493939	-0.930228	3.55551
TRINITY_DN54605_c0_g2	MYB_related	0.0530823	0.0828342	3.64719
TRINITY_DN4106_c1_g2	MYB_related	1.11827	1.44106	4.37732
TRINITY_DN14768_c0_g1	MYB_related	1.65833	-0.0238882	6.00235
TRINITY_DN53092_c0_g1	MYB_related	1.00072	0.728462	6.01991
TRINITY_DN1637_c1_g1	MYB_related	0.675429	1.79684	6.17912

## Sheet: NAC
ID	TF name	Stem/Rhizome	Leaf/Rhizome	Flower/Rhizome
TRINITY_DN61211_c0_g1	NAC	-5.58795	-1.42618	-5.49704
TRINITY_DN20980_c0_g1	NAC	-0.807681	-2.95522	-5.11901
TRINITY_DN16196_c0_g1	NAC	-2.25087	-1.27248	-4.22368
TRINITY_DN26092_c0_g1	NAC	-0.327978	-1.25496	-3.9477
TRINITY_DN5897_c0_g1	NAC	-1.8278	-2.99922	-3.78045
TRINITY_DN50827_c0_g1	NAC	-0.873972	-2.42335	-3.36998
TRINITY_DN5184_c0_g1	NAC	-1.82915	-1.55184	-3.25693
TRINITY_DN4001_c1_g1	NAC	-2.11378	-1.01764	-3.09141
TRINITY_DN81393_c1_g1	NAC	-0.0433846	-0.562032	-2.8438
TRINITY_DN76314_c0_g1	NAC	0.289438	-1.97996	-2.63402
TRINITY_DN9349_c0_g1	NAC	-0.76076	-0.463854	-2.6299
TRINITY_DN8395_c0_g1	NAC	-7.29184	0.738568	-2.47403
TRINITY_DN14342_c1_g1	NAC	-2.16705	-8.28926	-2.46718
TRINITY_DN92036_c0_g1	NAC	-0.438595	-1.36323	-2.27502
TRINITY_DN265549_c0_g1	NAC	-2.52696	-2.88116	-2.20104
TRINITY_DN25651_c0_g1	NAC	-1.20244	-1.19097	-2.13021
TRINITY_DN21235_c0_g1	NAC	1.70415	2.09013	-2.08194
TRINITY_DN15926_c1_g1	NAC	-0.508422	-1.55733	-2.03767
TRINITY_DN37134_c1_g2	NAC	-0.68351	-1.60362	-2.02783
TRINITY_DN2135_c0_g1	NAC	-0.312582	-2.3997	-1.89043
TRINITY_DN36786_c0_g3	NAC	-1.08983	-1.4784	-1.75753
TRINITY_DN7232_c0_g2	NAC	-0.81346	-0.505397	-1.7483
TRINITY_DN116217_c1_g1	NAC	-0.404047	-1.54664	-1.72057
TRINITY_DN102120_c0_g1	NAC	-1.70121	-0.141477	-1.6806
TRINITY_DN28426_c0_g1	NAC	-2.54867	-3.5225	-1.59946
TRINITY_DN23480_c0_g2	NAC	0.0216954	0.255969	-1.56462
TRINITY_DN33896_c0_g2	NAC	-0.655178	-1.06703	-1.43235
TRINITY_DN25425_c0_g1	NAC	-2.45148	0.65871	-1.40063
TRINITY_DN450_c3_g2	NAC	0.175862	-0.124682	-1.32013
TRINITY_DN260786_c0_g1	NAC	-0.119131	-2.48196	-1.30354
TRINITY_DN312_c0_g1	NAC	-1.50931	-1.01014	-1.26215
TRINITY_DN24349_c0_g1	NAC	1.05334	0.0961604	-1.25134
TRINITY_DN21001_c0_g1	NAC	-0.773241	0.0790324	-1.24089
TRINITY_DN12986_c0_g1	NAC	0.546938	0.624965	-1.18441
TRINITY_DN10817_c0_g1	NAC	0.119857	-0.00162716	-1.16789
TRINITY_DN17725_c0_g1	NAC	-0.13608	-2.21412	-1.15946
TRINITY_DN33571_c0_g1	NAC	0.19259	-0.188031	-1.11531
TRINITY_DN1638_c0_g1	NAC	0.553659	-0.332288	-1.07311
TRINITY_DN2088_c0_g1	NAC	0.0399852	0.346864	-1.06991
TRINITY_DN19446_c0_g1	NAC	0.10326	-0.817636	-1.0694
TRINITY_DN2052_c0_g1	NAC	-1.14333	-0.189349	-1.06871
TRINITY_DN19793_c0_g1	NAC	-2.63376	-2.69121	-1.06798
TRINITY_DN20806_c0_g1	NAC	-1.95442	-2.14097	-1.01424
TRINITY_DN653_c0_g1	NAC	-0.559042	-1.70232	-0.826189
TRINITY_DN129714_c0_g1	NAC	-0.996843	-1.74882	-0.684291
TRINITY_DN2359_c0_g1	NAC	-0.386169	-1.90959	-0.678613
TRINITY_DN971_c0_g2	NAC	-0.114498	-1.69912	-0.664755
TRINITY_DN26691_c0_g1	NAC	1.56811	-1.75229	-0.62531
TRINITY_DN133769_c0_g1	NAC	-2.82871	-1.74729	-0.619757
TRINITY_DN14960_c1_g2	NAC	-0.142233	-1.94701	-0.505455
TRINITY_DN1203_c0_g3	NAC	-1.29573	-1.18411	-0.500946
TRINITY_DN13090_c0_g1	NAC	-3.77947	-5.50457	-0.499262
TRINITY_DN24844_c0_g1	NAC	-0.578515	-1.37217	-0.481184
TRINITY_DN28763_c0_g1	NAC	-0.520078	1.52188	-0.446241
TRINITY_DN13778_c0_g1	NAC	-1.40992	0.108854	-0.423091
TRINITY_DN6293_c0_g1	NAC	-1.70591	-3.99543	-0.411534
TRINITY_DN2616_c0_g1	NAC	0.167756	1.0041	-0.405409
TRINITY_DN13119_c0_g2	NAC	-3.13717	-3.47747	-0.345664
TRINITY_DN40943_c0_g1	NAC	-0.515497	-1.31016	-0.339932
TRINITY_DN103738_c0_g1	NAC	-2.64407	-4.77633	-0.32755
TRINITY_DN14924_c0_g1	NAC	-1.56704	-0.473245	-0.324554
TRINITY_DN10515_c0_g1	NAC	-0.0258593	-1.65994	-0.290179
TRINITY_DN29128_c0_g1	NAC	2.42435	1.52566	-0.28755
TRINITY_DN25842_c0_g1	NAC	-0.257796	-1.50239	-0.270171
TRINITY_DN3072_c0_g3	NAC	0.434838	-2.24296	-0.259778
TRINITY_DN28387_c0_g1	NAC	1.17765	0.560187	-0.252324
TRINITY_DN160259_c0_g1	NAC	-1.1545	-0.24632	-0.233514
TRINITY_DN26997_c0_g2	NAC	-0.300423	-1.21923	-0.231884
TRINITY_DN472_c0_g1	NAC	-0.220175	-1.05802	-0.202113
TRINITY_DN48967_c0_g2	NAC	0.185883	-1.22283	-0.161514
TRINITY_DN15828_c0_g1	NAC	-1.12836	0.151895	-0.0561709
TRINITY_DN112437_c0_g1	NAC	-0.00237741	-1.06242	-0.0214626
TRINITY_DN90525_c0_g4	NAC	1.08124	2.20287	0.00233314
TRINITY_DN6040_c0_g1	NAC	-0.25285	-1.05872	0.0129259
TRINITY_DN9483_c0_g1	NAC	-1.14252	-1.27316	0.0813235
TRINITY_DN66349_c0_g2	NAC	-1.94286	-2.41583	0.113924
TRINITY_DN4328_c0_g1	NAC	-0.43738	-1.0623	0.158126
TRINITY_DN2004_c0_g1	NAC	0.0897025	1.12178	0.215202
TRINITY_DN59638_c0_g4	NAC	-1.30482	-0.400095	0.235741
TRINITY_DN15862_c0_g1	NAC	-2.229	-2.86272	0.25609
TRINITY_DN753_c0_g2	NAC	-5.06409	-4.75707	0.302886
TRINITY_DN12265_c0_g2	NAC	-2.98532	-2.54577	0.308621
TRINITY_DN39448_c0_g1	NAC	0.934136	1.05016	0.315777
TRINITY_DN20380_c0_g1	NAC	-1.7901	-0.488554	0.327177
TRINITY_DN21454_c0_g1	NAC	-1.3623	-0.034022	0.337839
TRINITY_DN26361_c0_g1	NAC	-3.3897	-5.96341	0.357016
TRINITY_DN17452_c0_g1	NAC	0.906787	1.30348	0.378422
TRINITY_DN27413_c0_g1	NAC	1.28104	0.639122	0.443474
TRINITY_DN36825_c0_g2	NAC	-3.11796	0.209282	0.573138
TRINITY_DN1811_c0_g1	NAC	0.0289496	1.05366	0.595612
TRINITY_DN33942_c0_g1	NAC	-0.354808	-1.66441	0.664468
TRINITY_DN25991_c0_g1	NAC	1.50491	2.33494	0.715287
TRINITY_DN27825_c1_g2	NAC	0.950186	-1.64031	0.737848
TRINITY_DN20396_c0_g1	NAC	0.579792	1.01134	0.754313
TRINITY_DN49915_c0_g2	NAC	-0.247974	1.06239	0.758797
TRINITY_DN12170_c0_g2	NAC	-1.16587	0.448258	0.828479
TRINITY_DN11262_c0_g1	NAC	-2.3972	-2.2536	0.866477
TRINITY_DN3731_c2_g2	NAC	-1.17215	-1.59847	0.870735
TRINITY_DN7960_c0_g1	NAC	-0.691804	-1.03535	0.909382
TRINITY_DN10383_c0_g1	NAC	-7.17344	-9.30116	0.914478
TRINITY_DN13977_c0_g1	NAC	0.207684	-1.10408	0.920796
TRINITY_DN225785_c0_g1	NAC	-2.86029	-0.611354	0.921774
TRINITY_DN10200_c0_g1	NAC	-1.12563	0.762308	0.922374
TRINITY_DN926_c1_g1	NAC	0.129162	1.01864	0.927917
TRINITY_DN3731_c1_g1	NAC	-0.997367	-2.02738	0.9726
TRINITY_DN39617_c0_g1	NAC	-1.06408	-0.132431	0.97307
TRINITY_DN3731_c0_g2	NAC	-2.01862	-1.34683	0.981046
TRINITY_DN9120_c0_g1	NAC	-3.88695	-4.71339	1.0173
TRINITY_DN226605_c0_g1	NAC	-0.102761	0.930309	1.04843
TRINITY_DN17152_c0_g1	NAC	2.19059	2.67432	1.11171
TRINITY_DN19108_c0_g1	NAC	0.368932	0.0495791	1.11294
TRINITY_DN2053_c0_g1	NAC	-0.315194	0.336722	1.13461
TRINITY_DN23476_c0_g1	NAC	-1.25368	-3.77318	1.13965
TRINITY_DN11389_c0_g1	NAC	-6.7181	-7.31514	1.15073
TRINITY_DN21591_c0_g1	NAC	0.0304461	0.304622	1.188
TRINITY_DN2131_c1_g2	NAC	0.222205	0.605503	1.19397
TRINITY_DN14890_c1_g1	NAC	0.387058	1.28772	1.19542
TRINITY_DN60454_c0_g1	NAC	-0.802425	-0.319744	1.20222
TRINITY_DN4325_c0_g1	NAC	0.0496029	0.0589192	1.20534
TRINITY_DN5653_c2_g1	NAC	-0.0332906	0.52197	1.2075
TRINITY_DN6447_c0_g1	NAC	0.180192	0.615565	1.23172
TRINITY_DN2533_c1_g1	NAC	0.388155	1.20777	1.26742
TRINITY_DN29572_c0_g1	NAC	-0.102855	1.48157	1.27362
TRINITY_DN21447_c0_g1	NAC	-5.88988	-4.37154	1.33698
TRINITY_DN216010_c2_g1	NAC	-0.942857	0.0514244	1.34232
TRINITY_DN23252_c0_g1	NAC	-0.601951	0.00960114	1.34336
TRINITY_DN6611_c0_g1	NAC	-4.7359	-4.46121	1.46649
TRINITY_DN25296_c0_g1	NAC	0.454731	0.931343	1.54901
TRINITY_DN13716_c0_g1	NAC	2.0686	-2.51315	1.65798
TRINITY_DN53114_c2_g1	NAC	-0.265035	2.07604	1.65899
TRINITY_DN78442_c1_g1	NAC	0.273144	0.512055	1.67942
TRINITY_DN173830_c0_g1	NAC	-0.309593	0.643749	1.72639
TRINITY_DN25127_c0_g1	NAC	-0.852747	0.224188	1.82401
TRINITY_DN3938_c1_g1	NAC	-1.55294	-1.39886	1.84181
TRINITY_DN8991_c0_g1	NAC	1.24933	4.13669	1.86043
TRINITY_DN114965_c0_g1	NAC	-0.311801	-1.82347	1.95766
TRINITY_DN25733_c0_g1	NAC	1.61915	1.54136	2.03705
TRINITY_DN25515_c0_g1	NAC	-0.076387	0.152629	2.04626
TRINITY_DN15868_c0_g1	NAC	0.0865106	-0.823958	2.11833
TRINITY_DN2068_c1_g1	NAC	-1.76091	-0.267166	2.20859
TRINITY_DN17153_c0_g1	NAC	-1.98306	0.448683	2.37304
TRINITY_DN41733_c0_g1	NAC	-1.04907	2.20149	2.86231
TRINITY_DN40526_c0_g1	NAC	3.0786	2.49887	3.38515
TRINITY_DN393_c1_g1	NAC	-0.453073	-0.697212	3.40411
TRINITY_DN53007_c0_g1	NAC	-1.68601	-1.58937	3.41414
TRINITY_DN27825_c1_g1	NAC	-0.473407	-2.18826	4.20913
TRINITY_DN38342_c1_g1	NAC	1.09448	3.02073	6.26698

## Sheet: WRKY
ID	TF name	Stem/Rhizome	Leaf/Rhizome	Flower/Rhizome
TRINITY_DN11068_c0_g1	WRKY	-3.11262	-5.81627	-7.15453
TRINITY_DN158535_c0_g1	WRKY	-1.53643	-2.69225	-4.59386
TRINITY_DN35344_c0_g1	WRKY	-3.09123	-4.60968	-4.44787
TRINITY_DN47982_c0_g1	WRKY	0.128063	-2.46282	-3.85958
TRINITY_DN2508_c1_g1	WRKY	0.297295	-1.42942	-3.81899
TRINITY_DN52024_c0_g1	WRKY	-2.37364	-1.98377	-3.79151
TRINITY_DN12972_c0_g1	WRKY	-1.19683	-0.33824	-3.54361
TRINITY_DN87279_c0_g1	WRKY	-2.66264	-5.76141	-3.42153
TRINITY_DN53590_c0_g1	WRKY	-1.16812	-2.83831	-3.1857
TRINITY_DN797_c0_g2	WRKY	-2.34074	-2.40679	-3.15291
TRINITY_DN29718_c0_g1	WRKY	-0.2374	-2.78214	-3.0246
TRINITY_DN26490_c0_g1	WRKY	-1.74612	-3.3568	-2.99913
TRINITY_DN8071_c0_g1	WRKY	-1.39882	-0.089714	-2.77903
TRINITY_DN189091_c0_g1	WRKY	-2.20038	-1.69609	-2.69565
TRINITY_DN821_c1_g2	WRKY	1.152	-1.35708	-2.61744
TRINITY_DN251204_c0_g1	WRKY	-2.08816	-0.985974	-2.57333
TRINITY_DN35072_c0_g1	WRKY	-1.31205	-1.34576	-2.35358
TRINITY_DN16245_c0_g1	WRKY	-4.01828	-3.87812	-2.30519
TRINITY_DN43167_c0_g1	WRKY	-0.809281	-1.00723	-2.19087
TRINITY_DN146069_c0_g1	WRKY	-0.740919	-2.35108	-1.92004
TRINITY_DN69568_c0_g1	WRKY	-1.26716	-2.0802	-1.85315
TRINITY_DN7669_c0_g1	WRKY	-0.35338	-0.14322	-1.81869
TRINITY_DN20833_c0_g1	WRKY	0.368439	-3.00428	-1.64015
TRINITY_DN2205_c1_g2	WRKY	0.461905	-0.544075	-1.5219
TRINITY_DN6668_c0_g1	WRKY	-0.17536	-2.35278	-1.50138
TRINITY_DN24229_c0_g1	WRKY	-1.54886	-1.52777	-1.39393
TRINITY_DN23633_c0_g3	WRKY	-0.356721	-0.565551	-1.38442
TRINITY_DN4996_c0_g1	WRKY	-0.0179312	-0.764242	-1.37684
TRINITY_DN40966_c0_g1	WRKY	-0.665213	-0.76357	-1.36478
TRINITY_DN14825_c2_g1	WRKY	-0.707413	-1.51825	-1.26741
TRINITY_DN13673_c0_g1	WRKY	0.892504	0.828523	-1.25337
TRINITY_DN2814_c0_g3	WRKY	-0.823616	0.658004	-1.23648
TRINITY_DN797_c0_g1	WRKY	-0.283821	0.934222	-1.14042
TRINITY_DN23243_c0_g1	WRKY	-0.23312	-0.809932	-1.09948
TRINITY_DN16022_c0_g1	WRKY	0.0450487	-0.407603	-1.00398
TRINITY_DN1877_c1_g2	WRKY	-2.72939	-4.00917	-0.962451
TRINITY_DN65586_c0_g1	WRKY	1.30623	0.0719111	-0.926131
TRINITY_DN18477_c0_g1	WRKY	-0.853863	-2.38991	-0.851139
TRINITY_DN320_c0_g1	WRKY	-0.616722	-1.06984	-0.7937
TRINITY_DN48103_c0_g1	WRKY	1.18753	0.62002	-0.720831
TRINITY_DN192710_c0_g1	WRKY	0.548356	1.02367	-0.575318
TRINITY_DN21900_c0_g2	WRKY	0.311825	1.03527	-0.531855
TRINITY_DN88559_c0_g2	WRKY	-6.74903	-7.57759	-0.355138
TRINITY_DN7566_c0_g1	WRKY	-3.18423	-0.923889	-0.337123
TRINITY_DN47352_c0_g1	WRKY	-2.16358	-1.77296	-0.2511
TRINITY_DN52971_c2_g1	WRKY	-1.63983	-0.798606	-0.179989
TRINITY_DN1368_c2_g1	WRKY	-0.141265	-3.09188	-0.136716
TRINITY_DN6597_c0_g1	WRKY	-1.11006	-1.49813	-0.123927
TRINITY_DN248647_c0_g1	WRKY	-0.0423975	-1.92502	-0.11108
TRINITY_DN36011_c0_g1	WRKY	-2.48151	-0.915144	-0.0172125
TRINITY_DN65538_c0_g1	WRKY	1.44407	-1.99349	-0.0116799
TRINITY_DN28602_c0_g1	WRKY	-1.72447	-0.956183	0.0556708
TRINITY_DN45992_c0_g1	WRKY	-0.549816	-2.08603	0.157425
TRINITY_DN27407_c0_g1	WRKY	-0.111663	-1.46796	0.606274
TRINITY_DN2698_c0_g1	WRKY	0.315445	1.0933	0.636989
TRINITY_DN47248_c0_g1	WRKY	1.11297	-0.471652	0.779114
TRINITY_DN89579_c0_g1	WRKY	0.93549	1.98832	0.818064
TRINITY_DN10544_c0_g2	WRKY	2.03643	2.90677	0.921481
TRINITY_DN6029_c0_g1	WRKY	-0.488814	0.570184	1.09272
TRINITY_DN13068_c0_g1	WRKY	1.21144	2.56418	1.11057
TRINITY_DN121153_c1_g1	WRKY	2.65796	3.65399	1.1904
TRINITY_DN48783_c0_g1	WRKY	1.20966	-1.24258	1.2084
TRINITY_DN2530_c1_g1	WRKY	0.997108	0.451249	1.21727
TRINITY_DN15438_c0_g1	WRKY	-0.298396	0.38455	1.28561
TRINITY_DN8999_c2_g1	WRKY	1.542	0.91775	1.29219
TRINITY_DN15734_c0_g1	WRKY	-1.48562	0.104068	1.45262
TRINITY_DN15421_c0_g1	WRKY	1.51253	1.89396	1.66808
TRINITY_DN16689_c0_g1	WRKY	-1.06224	-1.34751	1.73779
TRINITY_DN18617_c0_g1	WRKY	0.432906	1.73938	1.74159
TRINITY_DN27689_c0_g1	WRKY	-2.12004	-1.41664	3.41317
TRINITY_DN33529_c0_g2	WRKY	0.561021	0.0341795	3.89872
